# Supplementary material for: Compartmentalization of bacterial and fungal microbiomes in the gut of adult honeybees
Source: NPJ Biofilms Microbiomes. 2021 May 7;7:42. doi: 10.1038/s41522-021-00212-9 (PMC8105395; doi:10.1038/s41522-021-00212-9)
Supplement: Supplementary file 2 — Supplementary Data 1 [file 41522_2021_212_MOESM2_ESM.xlsx]

## Sheet: OTU_Bacteria DNA_Italian Bees
Supplementary Data S1. Bacterial OTUs abundance and distribution among samples (gut compartments) obtained using DNA from Italian forager bees as template. Genus label with star (*) did not show percentage of identity >97% to be considered in the categories of the corbiculate-bees core microbiome; two stars (**) indicate the category name used for the OTUs taxonomy; # indicate the numbe of 16S rR…
OTU_ID			Crop			Midgut					Ileum							Rectum			Taxonomy
	C1	C2	C3	C4	C5	M1	M2	M3	M4	M5	I1	I2	I3	I4	I5	R1	R2	R3	R4	R5	Phylum	Class	Order	Family	Genus	Category**	GCN 16S#
OTU_12	0	87	10	86	149	0	52	72	278	21	154	9	50	4	30	407	417	588	152	199	Proteobacteria	Alphaproteobacteria	Rhodospirillales	Acetobacteraceae	Commensalibacter	Alpha 2.1	4
OTU_25	0	25	0	0	8	0	106	4	3	0	73	0	11	31	0	24	0	8	12	0	Proteobacteria	Alphaproteobacteria	Rhodospirillales	Acetobacteraceae	Commensalibacter	Alpha 2.1	4
OTU_13	48	11	2	7	6	68	640	40	52	8	16	120	158	238	146	11	324	8	21	13	Bacteroidetes	Flavobacteriia	Flavobacteriales	Weeksellaceae	Apibacter	Apibacter	3
OTU_150	0	0	2	0	1	1	0	0	1	0	1	0	0	1	0	0	2	0	1	0	Proteobacteria	Alphaproteobacteria	Rhizobiales	Bartonellaceae	Bartonella	Bartonella	2
OTU_205	0	0	0	0	0	0	0	0	0	0	0	0	0	0	0	0	2	0	0	0	Proteobacteria	Alphaproteobacteria	Rhizobiales	Bartonellaceae	Bartonella	Bartonella	2
OTU_3	2227	1316	224	365	1599	849	3517	2048	5324	545	10423	315	9785	6449	4932	1535	14710	2748	9263	1852	Proteobacteria	Alphaproteobacteria	Rhizobiales	Bartonellaceae	Bartonella	Bartonella	2
OTU_2	1	3	1	5	5	2052	3350	2989	4005	510	6210	457	3001	2913	3509	19765	18115	14341	13459	12125	Actinobacteria	Actinobacteria	Bifidobacteriales	Bifidobacteriaceae	Bifidobacterium	Bifidobacterium	2
OTU_254	0	0	0	0	0	0	0	0	0	0	0	0	0	0	0	0	3	0	0	0	Actinobacteria	Actinobacteria	Bifidobacteriales	Bifidobacteriaceae	Bifidobacterium	Bifidobacterium	2
OTU_294	0	0	0	0	0	0	1	0	0	0	0	0	0	0	1	2	1	1	1	0	Actinobacteria	Actinobacteria	Bifidobacteriales	Bifidobacteriaceae	Bifidobacterium	Bifidobacterium	2
OTU_10	36	25	6	9	88	2224	48	3230	12079	1223	13548	6339	40	192	36	767	85	613	482	182	Proteobacteria	Gammaproteobacteria	Enterobacteriales	Enterobacteriaceae		Other Enterobacteriacae	8
OTU_136	0	0	0	0	0	0	0	4	0	2	0	0	0	0	2	8	0	0	0	0	Proteobacteria	Gammaproteobacteria	Enterobacteriales	Enterobacteriaceae		Other Enterobacteriacae	7
OTU_16	0	0	1	1	1	0	0	803	433	208	95	2	7	23	1	0	0	36	3	4	Proteobacteria	Gammaproteobacteria	Enterobacteriales	Enterobacteriaceae	Serratia	Other Enterobacteriacae	7
OTU_17	7	9	3	6	52	1396	27	830	2787	292	3462	498	18	117	19	176	47	114	492	25	Proteobacteria	Gammaproteobacteria	Enterobacteriales	Enterobacteriaceae		Other Enterobacteriacae	7
OTU_189	0	0	0	0	0	4	0	1	0	0	0	11	0	0	0	0	0	0	0	0	Proteobacteria	Gammaproteobacteria	Enterobacteriales	Enterobacteriaceae		Other Enterobacteriacae	7
OTU_192	0	0	0	0	0	4	0	1	2	0	1	9	0	0	0	0	0	0	0	0	Proteobacteria	Gammaproteobacteria	Enterobacteriales	Enterobacteriaceae		Other Enterobacteriacae	8
OTU_213	4	0	2	2	5	0	0	100	265	17	1878	0	10	5	5	73	1	21	60	0	Proteobacteria	Gammaproteobacteria	Enterobacteriales	Enterobacteriaceae	Citrobacter	Other Enterobacteriacae	8
OTU_239	0	0	0	0	0	157	0	1	0	0	0	10	0	0	0	0	0	1	0	0	Proteobacteria	Gammaproteobacteria	Enterobacteriales	Enterobacteriaceae		Other Enterobacteriacae	8
OTU_24	0	0	0	0	0	0	0	0	74	0	0	7	0	0	11	0	1	0	0	0	Proteobacteria	Gammaproteobacteria	Enterobacteriales	Enterobacteriaceae		Other Enterobacteriacae	7
OTU_250	0	0	0	0	4	7	0	4	10	0	8	2	0	0	0	2	0	1	2	1	Proteobacteria	Gammaproteobacteria	Enterobacteriales	Enterobacteriaceae		Other Enterobacteriacae	8
OTU_257	0	0	0	0	0	1	0	0	1	10	5	1	0	0	3	29	0	0	1	0	Proteobacteria	Gammaproteobacteria	Enterobacteriales	Enterobacteriaceae		Other Enterobacteriacae	7
OTU_262	0	0	1	0	1	285	9	57	25	0	123	118	2	14	1	5	2	10	3	1	Proteobacteria	Gammaproteobacteria	Enterobacteriales	Enterobacteriaceae		Other Enterobacteriacae	8
OTU_275	0	1	0	2	0	5	0	21	234	16	10	111	1	33	7	29	19	28	35	2	Proteobacteria	Gammaproteobacteria	Enterobacteriales	Enterobacteriaceae	Erwinia	Other Enterobacteriacae	7
OTU_31	0	0	0	0	0	0	1	2	56	0	6	0	0	0	0	0	0	0	0	0	Proteobacteria	Gammaproteobacteria	Enterobacteriales	Enterobacteriaceae		Other Enterobacteriacae	7
OTU_61	0	1	0	0	0	0	0	10	11	4	0	0	0	0	0	0	0	4	1	0	Proteobacteria	Gammaproteobacteria	Enterobacteriales	Enterobacteriaceae	Providencia	Other Enterobacteriacae	7
OTU_66	5	3	1	1	219	4174	1	74	48	20	62	747	3	7	6	25	68	15	32	0	Proteobacteria	Gammaproteobacteria	Enterobacteriales	Enterobacteriaceae		Other Enterobacteriacae	8
OTU_9	83	88	18	91	85	2726	2367	2336	2377	453	4911	661	1657	2220	4592	218	1932	765	184	56	Proteobacteria	Gammaproteobacteria	Orbales	Orbaceae	Frischella	Frischella	4
OTU_96	0	0	0	0	0	0	0	0	0	0	0	0	0	0	2	0	0	0	0	0	Proteobacteria	Gammaproteobacteria	Orbales	Orbaceae	Frischella	Frischella	4
OTU_102	0	0	0	1	0	55	290	20	0	0	0	17	40	52	94	0	1	0	0	0	Proteobacteria	Gammaproteobacteria	Orbales	Orbaceae	Gilliamella	Gilliamella	4
OTU_103	5	1	0	25	5	43	45	13	2	0	9	7	15	29	34	6	18	29	10	0	Proteobacteria	Gammaproteobacteria	Orbales	Orbaceae	Gilliamella	Gilliamella	4
OTU_107	0	0	0	1	0	129	695	300	60	3	7	26	179	208	297	0	7	5	9	0	Proteobacteria	Gammaproteobacteria	Orbales	Orbaceae	Gilliamella	Gilliamella	4
OTU_7	252	231	48	1625	740	11455	22247	18387	17776	3640	21194	4524	7012	18812	22831	441	3841	2527	2492	264	Proteobacteria	Gammaproteobacteria	Orbales	Orbaceae	Gilliamella	Gilliamella	4
OTU_11	1350	740	543	1077	2696	167	179	93	223	40	1204	23	594	112	269	3623	1563	2081	1608	1018	Firmicutes	Bacilli	Lactobacillales	Lactobacillaceae	Lactobacillus	Lactobacillus Firm-4	5
OTU_295	1575	1056	1930	1582	2016	88	44	74	228	30	1539	22	267	84	155	2432	996	952	606	436	Firmicutes	Bacilli	Lactobacillales	Lactobacillaceae	Lactobacillus	Lactobacillus Firm-4	5
OTU_6	18191	8228	17455	19582	26536	1732	1262	831	2308	400	13686	163	1990	885	3624	20308	11684	13106	12767	4969	Firmicutes	Bacilli	Lactobacillales	Lactobacillaceae	Lactobacillus	Lactobacillus Firm-4	5
OTU_1	10304	4295	8315	2873	12957	7964	11694	4917	4475	1562	9647	627	5635	11742	4038	2095	2767	2649	2301	457	Firmicutes	Bacilli	Lactobacillales	Lactobacillaceae	Lactobacillus	Lactobacillus Firm-5	4
OTU_120	5011	1263	5591	3514	5111	513	830	89	40	3	257	16	537	250	421	1648	977	1362	1060	154	Firmicutes	Bacilli	Lactobacillales	Lactobacillaceae	Lactobacillus	Lactobacillus Firm-5	4
OTU_14	12591	3869	8146	6968	7290	1179	1509	948	2270	299	7954	131	1769	291	1433	11410	6585	4553	5738	2458	Firmicutes	Bacilli	Lactobacillales	Lactobacillaceae	Lactobacillus	Lactobacillus Firm-5	4
OTU_143	2192	608	993	991	1320	134	181	180	565	82	1463	21	73	102	57	1230	1157	673	756	371	Firmicutes	Bacilli	Lactobacillales	Lactobacillaceae	Lactobacillus	Lactobacillus Firm-5	4
OTU_238	5	0	1	0	3	0	0	0	0	0	1	0	0	0	0	0	0	0	1	0	Firmicutes	Bacilli	Lactobacillales	Lactobacillaceae	Lactobacillus	Lactobacillus Firm-5	4
OTU_297	0	0	2	1	0	0	0	0	1	0	1	0	0	0	0	0	0	0	2	0	Firmicutes	Bacilli	Lactobacillales	Lactobacillaceae	Lactobacillus	Lactobacillus Firm-5	4
OTU_54	9	0	4	2	1	2	2	10	9	12	0	0	2	9	6	5	6	254	1	2	Firmicutes	Bacilli	Lactobacillales	Lactobacillaceae	Lactobacillus	Lactobacillus Firm-5	4
OTU_69	3875	860	2411	1725	1839	221	298	214	443	67	1060	25	91	179	57	1280	1251	878	1075	346	Firmicutes	Bacilli	Lactobacillales	Lactobacillaceae	Lactobacillus	Lactobacillus Firm-5	4
OTU_8	8359	2127	9323	4230	5217	508	827	450	1294	157	3747	88	551	225	113	5979	6379	3326	4653	1543	Firmicutes	Bacilli	Lactobacillales	Lactobacillaceae	Lactobacillus	Lactobacillus Firm-5	4
OTU_108	39	1	3	3	0	0	0	0	0	0	0	0	0	0	0	0	0	0	0	0	Firmicutes	Bacilli	Lactobacillales	Lactobacillaceae	Lactobacillus*	Other Lactobacillus sp.	5
OTU_112	591	127	229	293	655	31	95	9	0	0	38	2	143	30	33	334	164	261	152	57	Firmicutes	Bacilli	Lactobacillales	Lactobacillaceae	Lactobacillus*	Other Lactobacillus sp.	5
OTU_118	30	2	8	31	7	0	0	0	0	0	0	0	0	0	0	0	0	0	0	0	Firmicutes	Bacilli	Lactobacillales	Lactobacillaceae	Lactobacillus*	Other Lactobacillus sp.	5
OTU_134	19	0	6	2	10	0	0	0	0	0	0	0	0	0	0	0	0	0	0	0	Firmicutes	Bacilli	Lactobacillales	Lactobacillaceae	Lactobacillus*	Other Lactobacillus sp.	5
OTU_137	21	4	6	15	14	0	0	0	0	0	0	0	1	0	0	11	6	4	1	2	Firmicutes	Bacilli	Lactobacillales	Lactobacillaceae	Lactobacillus*	Other Lactobacillus sp.	5
OTU_15	50	6	12	15	28	18	4	15	14	3	83	45	10	9	3	127	309	112	30	87	Firmicutes	Bacilli	Lactobacillales	Lactobacillaceae	Lactobacillus*	Other Lactobacillus sp.	5
OTU_174	70	0	3	17	6	0	0	0	0	0	0	0	0	0	0	0	0	0	0	0	Firmicutes	Bacilli	Lactobacillales	Lactobacillaceae	Lactobacillus*	Other Lactobacillus sp.	5
OTU_175	18	0	1	3	2	0	0	0	0	0	0	0	0	0	0	0	0	0	0	0	Firmicutes	Bacilli	Lactobacillales	Lactobacillaceae	Lactobacillus*	Other Lactobacillus sp.	5
OTU_180	0	0	0	0	0	0	2	0	0	0	0	0	0	0	0	8	2	18	5	0	Firmicutes	Bacilli	Lactobacillales	Lactobacillaceae	Lactobacillus*	Other Lactobacillus sp.	5
OTU_187	6	0	0	0	0	0	0	0	0	0	0	0	0	0	0	0	0	0	0	0	Firmicutes	Bacilli	Lactobacillales	Lactobacillaceae	Lactobacillus*	Other Lactobacillus sp.	5
OTU_19	237	3	0	17	227	0	0	30	10	4	7	2	1	0	0	0	0	0	11	1	Firmicutes	Bacilli	Lactobacillales	Lactobacillaceae	Lactobacillus*	Other Lactobacillus sp.	5
OTU_220	0	0	0	0	2	0	0	0	0	0	0	0	0	0	0	0	0	0	0	0	Firmicutes	Bacilli	Lactobacillales	Lactobacillaceae	Lactobacillus*	Other Lactobacillus sp.	5
OTU_225	376	59	368	356	321	9	11	1	6	0	23	3	8	1	5	100	42	85	114	13	Firmicutes	Bacilli	Lactobacillales	Lactobacillaceae	Lactobacillus*	Other Lactobacillus sp.	5
OTU_228	27	1	4	14	3	1	3	0	0	0	0	0	0	0	0	2	14	3	0	1	Firmicutes	Bacilli	Lactobacillales	Lactobacillaceae	Lactobacillus*	Other Lactobacillus sp.	5
OTU_258	186	1	1	15	125	0	1	1	0	0	0	0	1	0	0	0	0	0	1	0	Firmicutes	Bacilli	Lactobacillales	Lactobacillaceae	Lactobacillus*	Other Lactobacillus sp.	5
OTU_268	1	1	2	0	0	0	1	0	0	0	0	0	0	0	1	0	0	0	0	0	Firmicutes	Bacilli	Lactobacillales	Lactobacillaceae	Lactobacillus*	Other Lactobacillus sp.	5
OTU_282	5	0	0	1	0	0	0	0	0	0	0	0	0	0	0	0	0	0	0	0	Firmicutes	Bacilli	Lactobacillales	Lactobacillaceae	Lactobacillus*	Other Lactobacillus sp.	5
OTU_285	0	0	0	0	2	0	1	0	0	0	0	0	0	0	0	0	0	0	0	0	Firmicutes	Bacilli	Lactobacillales	Lactobacillaceae	Lactobacillus*	Other Lactobacillus sp.	5
OTU_293	36	2	5	23	10	1	3	0	0	0	0	0	1	1	1	23	56	38	4	0	Firmicutes	Bacilli	Lactobacillales	Lactobacillaceae	Lactobacillus*	Other Lactobacillus sp.	5
OTU_87	5800	934	5555	4369	4345	339	428	49	16	2	230	7	299	132	238	1602	1059	1287	982	168	Firmicutes	Bacilli	Lactobacillales	Lactobacillaceae	Lactobacillus*	Other Lactobacillus sp.	5
OTU_98	2	0	0	0	0	0	0	0	0	0	0	0	0	0	0	0	0	0	0	0	Firmicutes	Bacilli	Lactobacillales	Lactobacillaceae	Lactobacillus*	Other Lactobacillus sp.	5
OTU_101	2	0	0	0	0	0	1	0	0	0	0	0	0	0	0	0	0	0	0	0	Actinobacteria	Actinobacteria	Actinomycetales	Intrasporangiaceae		Other Bacteria	2
OTU_113	0	0	0	0	0	0	0	0	0	0	0	0	0	0	0	0	0	0	4	0	Actinobacteria	Acidimicrobiia	Acidimicrobiales			Other Bacteria	5
OTU_117	0	0	0	0	0	0	0	0	0	0	2	0	0	0	0	0	0	0	0	0	Actinobacteria	Actinobacteria	Actinomycetales	Intrasporangiaceae		Other Bacteria	2
OTU_122	1	1	1	0	0	0	1	1	0	0	0	0	0	1	2	0	2	0	0	0	Actinobacteria	Actinobacteria	Actinomycetales	Actinosynnemataceae		Other Bacteria	4
OTU_123	0	0	0	0	0	12	88	4	1	0	0	5	6	22	22	0	0	0	0	0	Proteobacteria	Gammaproteobacteria	Pasteurellales			Other Bacteria	5
OTU_128	0	0	0	0	0	3	1	0	0	0	0	0	2	0	0	0	0	0	0	0	Proteobacteria	Gammaproteobacteria	Pasteurellales			Other Bacteria	5
OTU_133	0	0	0	0	0	0	0	0	0	0	0	0	0	2	0	0	0	0	0	0	Proteobacteria	Epsilonproteobacteria	Campylobacterales	Helicobacteraceae		Other Bacteria	5
OTU_138	2	0	4	1	3	0	0	2	0	0	0	0	1	0	0	0	0	0	0	0	Proteobacteria	Alphaproteobacteria	Rickettsiales	Pelagibacteraceae		Other Bacteria	5
OTU_139	0	0	0	1	7	314	28	171	95	0	130	333	3	26	3	2	4	17	13	0	Proteobacteria	Gammaproteobacteria	Pasteurellales			Other Bacteria	5
OTU_140	2	0	0	0	0	0	0	0	0	0	0	0	0	0	0	0	0	0	0	0	Proteobacteria	Gammaproteobacteria	Thiohalorhabdales			Other Bacteria	5
OTU_142	0	0	0	9	4	0	0	0	2	0	8	0	0	0	0	0	0	0	1	0	Firmicutes	Bacilli	Lactobacillales	Leuconostocaceae	Fructobacillus	Other Bacteria	4
OTU_146	0	0	0	0	5	0	0	0	0	0	0	1	0	0	0	0	0	0	0	0	Proteobacteria	Alphaproteobacteria	Sphingomonadales	Sphingomonadaceae		Other Bacteria	3
OTU_147	0	0	2	0	1	0	0	0	0	0	0	0	0	0	0	0	0	0	0	0	Actinobacteria	Acidimicrobiia	Acidimicrobiales	C111		Other Bacteria	5
OTU_149	0	0	0	0	0	0	0	0	0	0	0	0	0	0	0	0	1	2	0	0	Proteobacteria	Gammaproteobacteria	Oceanospirillales			Other Bacteria	5
OTU_152	0	0	0	0	1	0	0	0	2	0	0	0	0	0	0	0	0	0	0	0	Proteobacteria	Alphaproteobacteria	Rhizobiales	Bradyrhizobiaceae		Other Bacteria	1
OTU_153	1	0	0	0	0	0	0	2	0	0	0	0	0	2	1	0	0	0	0	0	Actinobacteria	Acidimicrobiia	Acidimicrobiales	ZA3409c		Other Bacteria	5
OTU_154	5	0	0	0	0	0	0	0	0	0	0	0	0	0	0	0	0	0	0	0	Actinobacteria	Acidimicrobiia	Acidimicrobiales	C111		Other Bacteria	5
OTU_155	6	0	0	0	0	0	0	0	0	0	0	0	0	0	0	0	0	0	0	0	Acidobacteria	Sva0725	Sva0725			Other Bacteria	5
OTU_156	0	0	0	0	0	0	0	0	0	0	2	0	0	0	0	0	0	0	0	0	Proteobacteria	Alphaproteobacteria				Other Bacteria	5
OTU_162	0	0	0	0	2	0	0	0	0	0	0	0	0	0	0	0	0	0	0	0	Proteobacteria	Gammaproteobacteria	Chromatiales			Other Bacteria	5
OTU_167	1	0	0	0	0	0	0	0	0	0	0	0	0	2	0	0	0	0	0	0	SAR406	AB16	Arctic96B-7	A714017		Other Bacteria	2
OTU_169	7	0	0	2	0	0	0	0	0	0	0	0	0	0	0	0	0	0	0	0	Proteobacteria	Betaproteobacteria	Neisseriales	Neisseriaceae		Other Bacteria	5
OTU_171	0	0	0	0	0	0	0	0	0	0	2	0	0	0	0	0	0	0	0	0	Proteobacteria	Betaproteobacteria	Rhodocyclales	Rhodocyclaceae		Other Bacteria	4
OTU_176	0	0	0	0	0	0	0	0	2	0	1	0	0	0	0	0	0	0	0	0	Bacteroidetes	Saprospirae	Saprospirales			Other Bacteria	5
OTU_178	0	0	3	0	1	0	0	0	2	0	2	0	1	0	0	0	0	0	2	0	Firmicutes	Bacilli	Lactobacillales	Enterococcaceae		Other Bacteria	5
OTU_179	0	0	1	0	1	0	0	0	2	0	0	0	0	0	0	0	0	0	0	1	Proteobacteria	Alphaproteobacteria	Rhodobacterales	Rhodobacteraceae		Other Bacteria	3
OTU_18	0	0	0	9	1	424	197	2	22	0	68	8	0	125	0	0	3	0	15	0	Proteobacteria	Gammaproteobacteria	Pseudomonadales	Pseudomonadaceae		Other Bacteria	5
OTU_181	0	0	0	0	0	1	0	1	0	0	0	0	1	0	2	0	0	0	0	0	Proteobacteria	Alphaproteobacteria	Caulobacterales	Caulobacteraceae		Other Bacteria	1
OTU_183	0	0	0	0	0	0	0	0	0	0	0	0	2	0	0	0	0	0	0	0	Proteobacteria	Alphaproteobacteria	Rhodospirillales	Rhodospirillaceae		Other Bacteria	5
OTU_186	2	0	0	0	0	0	0	0	0	0	0	0	0	0	0	0	0	0	0	0	Firmicutes	Bacilli	Lactobacillales			Other Bacteria	6
OTU_190	0	0	0	1	1	0	2	0	1	0	0	0	0	1	0	0	0	0	0	0	Proteobacteria	Alphaproteobacteria	Rhizobiales			Other Bacteria	3
OTU_191	0	0	0	0	0	0	0	0	0	1	0	0	0	0	0	0	2	3	0	0	Firmicutes	Bacilli	Bacillales	Paenibacillaceae		Other Bacteria	10
OTU_196	0	2	0	0	0	0	0	0	0	0	0	0	0	0	0	0	0	0	0	0	Chloroflexi	Dehalococcoidetes	Dehalococcoidales	Dehalococcoidaceae		Other Bacteria	5
OTU_20	308	40	49	110	85	0	0	7	20	2	8	0	0	4	2	2	0	0	0	1	Firmicutes	Bacilli	Bacillales	Paenibacillaceae	Paenibacillus	Other Bacteria	10
OTU_200	0	0	0	0	0	0	8	0	0	0	0	0	0	0	0	0	0	0	0	0	Proteobacteria	Gammaproteobacteria	Pasteurellales			Other Bacteria	5
OTU_201	1	0	1	0	0	0	0	0	0	2	0	0	0	0	0	0	0	0	0	0	Planctomycetes	Brocadiae	Brocadiales	Brocadiaceae	Candidatus	Other Bacteria	1
OTU_203	2	0	0	3	4	0	0	0	0	0	0	0	0	0	0	0	0	5	0	0	Proteobacteria	Alphaproteobacteria	Rhodobacterales	Rhodobacteraceae		Other Bacteria	3
OTU_204	10	0	0	0	1	0	0	0	0	0	0	0	0	0	0	0	0	0	0	0	Firmicutes	Bacilli	Lactobacillales	Lactobacillaceae	Lactobacillus	Other Bacteria	9
OTU_206	0	0	0	0	0	0	0	2	0	0	0	1	0	0	0	1	0	0	0	1	Proteobacteria	Alphaproteobacteria	Sphingomonadales	Erythrobacteraceae		Other Bacteria	1
OTU_207	1	0	0	0	0	0	0	4	0	0	0	0	0	1	0	0	0	0	0	0	Proteobacteria	Alphaproteobacteria				Other Bacteria	5
OTU_208	0	0	3	0	0	0	0	0	0	0	0	0	0	1	0	0	0	0	0	0	Bacteroidetes	Bacteroidia	Bacteroidales	Porphyromonadaceae	Dysgonomonas	Other Bacteria	4
OTU_21	29	29	27	48	10	8	2	12	14	7	15	23	46	26	7	3	5	11	3	5	SAR406	AB16	Arctic96B-7	Sc-NB04		Other Bacteria	2
OTU_210	2	1	1	0	0	0	0	0	1	0	4	0	0	0	0	0	0	3	0	0	Proteobacteria	Alphaproteobacteria	Rhodobacterales	Rhodobacteraceae		Other Bacteria	2
OTU_212	0	0	0	0	0	0	0	0	0	0	0	0	0	0	3	0	0	0	0	0	TM7	TM7-1				Other Bacteria	5
OTU_217	0	0	0	0	2	0	0	0	0	0	0	0	0	0	0	0	0	0	0	0	Armatimonadetes	Fimbriimonadia	Fimbriimonadales	Fimbriimonadaceae	Fimbriimonas	Other Bacteria	2
OTU_218	0	0	0	0	0	0	0	0	0	0	0	0	0	0	0	0	0	0	0	3	Actinobacteria	Actinobacteria	Actinomycetales			Other Bacteria	6
OTU_221	0	0	0	0	0	0	0	0	0	0	0	0	3	0	0	0	0	0	0	0	Proteobacteria	Alphaproteobacteria				Other Bacteria	5
OTU_222	0	0	0	0	0	9	28	2	0	1	0	0	6	2	10	0	2	1	1	0	Proteobacteria	Gammaproteobacteria	Pasteurellales			Other Bacteria	5
OTU_227	0	0	0	0	0	0	2	0	0	0	0	0	0	0	0	0	0	0	0	0	Planctomycetes					Other Bacteria	5
OTU_23	145	0	49	10	75	0	1	0	0	0	2	0	0	0	0	1	0	0	0	0	Firmicutes	Bacilli	Lactobacillales	Streptococcaceae	Streptococcus	Other Bacteria	4
OTU_230	0	0	0	2	0	0	0	0	0	0	0	0	0	0	0	0	0	0	0	0	Chloroflexi	Dehalococcoidetes	Dehalococcoidales	Dehalococcoidaceae		Other Bacteria	1
OTU_231	4	0	0	0	0	0	0	0	0	0	0	0	0	0	0	0	0	0	0	0	Firmicutes	Clostridia	Clostridiales	Clostridiaceae		Other Bacteria	9
OTU_232	0	0	0	0	0	0	0	0	0	0	0	2	0	0	0	0	0	0	0	0	Proteobacteria	Deltaproteobacteria	Syntrophobacterales	Syntrophobacteraceae		Other Bacteria	5
OTU_233	0	0	0	0	0	2	9	0	0	0	0	0	10	2	3	0	0	1	0	0	Proteobacteria	Gammaproteobacteria	Pasteurellales			Other Bacteria	5
OTU_236	1	0	0	0	0	0	0	1	0	0	0	0	0	0	0	0	2	0	0	0	CD12					Other Bacteria	5
OTU_240	0	0	0	0	0	2	0	0	1	0	0	0	0	0	0	0	0	0	0	0	Actinobacteria	Actinobacteria	Actinomycetales	Microbacteriaceae		Other Bacteria	2
OTU_243	0	0	0	0	0	17	6	17	2	0	0	14	3	0	1	0	0	0	0	0	Proteobacteria	Betaproteobacteria	Neisseriales	Neisseriaceae		Other Bacteria	5
OTU_244	2	0	0	3	6	180	292	217	28	4	16	34	325	141	207	1	68	6	4	2	Proteobacteria	Gammaproteobacteria	Pasteurellales			Other Bacteria	5
OTU_246	0	0	0	0	0	0	0	0	1	0	4	2	0	0	0	0	0	0	0	0	Bacteroidetes	Flavobacteriia	Flavobacteriales	Flavobacteriaceae		Other Bacteria	4
OTU_248	0	0	0	0	0	0	0	1	0	0	0	0	0	0	0	0	0	2	0	0	Proteobacteria	Alphaproteobacteria	Rickettsiales	AEGEAN_112		Other Bacteria	5
OTU_249	0	0	0	0	0	0	0	0	0	0	0	0	0	2	0	0	0	0	0	0	Bacteroidetes	Flavobacteriia	Flavobacteriales	Flavobacteriaceae		Other Bacteria	5
OTU_251	0	0	0	0	0	0	0	0	2	0	0	0	0	0	0	0	0	0	0	0	Chloroflexi	Dehalococcoidetes	Dehalococcoidales	Dehalococcoidaceae		Other Bacteria	5
OTU_253	0	0	0	0	0	0	0	0	0	0	0	0	0	0	2	0	0	0	0	0	Planctomycetes	Pla3				Other Bacteria	5
OTU_26	8	4	1	1	7	1	6	4	11	3	1	2	6	3	6	2	3	8	0	3	Chloroflexi	Anaerolineae	GCA004			Other Bacteria	1
OTU_260	0	0	2	1	0	0	0	0	0	0	0	0	0	0	1	0	0	0	0	0	Actinobacteria	Actinobacteria	Actinomycetales	Streptomycetaceae		Other Bacteria	6
OTU_261	0	0	0	0	0	0	0	0	2	0	0	0	0	0	0	0	0	0	0	0	Proteobacteria	Gammaproteobacteria	Oceanospirillales			Other Bacteria	4
OTU_263	0	0	0	0	0	0	0	0	0	2	0	0	0	0	0	0	0	0	0	0	Actinobacteria	Actinobacteria	Actinomycetales	Nocardiaceae		Other Bacteria	4
OTU_264	0	0	0	0	3	0	0	0	0	0	0	0	0	0	0	0	0	0	0	0	Proteobacteria	Gammaproteobacteria	Pseudomonadales	Moraxellaceae	Psychrobacter	Other Bacteria	4
OTU_267	1	0	0	0	0	0	0	0	0	0	0	0	0	2	0	0	0	0	0	0	Bacteroidetes	Bacteroidia	Bacteroidales			Other Bacteria	5
OTU_27	5	2	0	6	0	7	3	5	13	6	6	2	3	1	10	1	4	10	5	11	SAR406	AB16	Arctic96B-7	A714017		Other Bacteria	2
OTU_270	0	0	0	0	0	1	0	0	0	0	0	2	0	0	0	0	0	0	0	0	Tenericutes	Mollicutes				Other Bacteria	5
OTU_272	0	0	1	0	0	0	0	0	0	0	0	1	3	1	0	0	0	0	0	0	SAR406	AB16	Arctic96B-7	Sc-NB04		Other Bacteria	5
OTU_274	0	0	0	0	0	0	0	0	0	0	0	2	0	0	0	0	0	0	0	0	Proteobacteria	Alphaproteobacteria	Rhodospirillales	Rhodospirillaceae		Other Bacteria	5
OTU_276	5	0	0	0	2	0	0	0	0	0	0	0	0	0	0	0	0	0	0	0	Firmicutes	Clostridia	Clostridiales	Tissierellaceae		Other Bacteria	9
OTU_277	0	0	0	0	0	0	0	0	0	0	0	0	0	2	0	0	0	0	0	0	Actinobacteria	Acidimicrobiia	Acidimicrobiales			Other Bacteria	5
OTU_279	0	0	0	0	0	0	0	0	0	0	0	0	0	0	2	0	0	0	0	0	Proteobacteria	Alphaproteobacteria				Other Bacteria	5
OTU_28	42	2	1	13	19	0	0	1	0	0	2	0	0	0	0	0	0	0	0	0	Actinobacteria	Actinobacteria	Actinomycetales	Propionibacteriaceae	Propionibacterium	Other Bacteria	3
OTU_281	0	0	0	2	0	0	0	0	0	0	0	0	0	0	0	0	0	0	0	0	Proteobacteria	Gammaproteobacteria	Pseudomonadales	Moraxellaceae	Enhydrobacter	Other Bacteria	4
OTU_29	89	7	10	17	15	0	0	2	0	0	0	0	0	0	0	0	0	0	0	0	Firmicutes	Bacilli	Bacillales	Paenibacillaceae	Cohnella	Other Bacteria	10
OTU_291	3	0	0	0	0	0	0	0	0	0	0	0	0	0	0	0	0	0	0	0	Actinobacteria	Actinobacteria	Actinomycetales	Corynebacteriaceae	Corynebacterium	Other Bacteria	4
OTU_296	0	0	0	0	0	0	0	0	0	0	0	0	0	0	0	0	0	0	2	0	Proteobacteria	Alphaproteobacteria	Rhodobacterales	Rhodobacteraceae	Anaerospora	Other Bacteria	5
OTU_30	9	1	0	1	0	2	8	6	7	3	0	0	0	0	3	1	4	1	1	2	Proteobacteria					Other Bacteria	2
OTU_33	13	2	3	0	3	0	0	2	0	0	0	0	0	1	0	0	0	0	0	0	Bacteroidetes	Sphingobacteriia	Sphingobacteriales	Sphingobacteriaceae		Other Bacteria	3
OTU_34	0	1	0	2	0	6	2	6	0	1	0	0	0	0	3	1	0	5	5	2	Chloroflexi	Anaerolineae	OPB11			Other Bacteria	1
OTU_35	18	1	4	2	0	0	0	0	0	0	0	0	0	0	0	0	0	0	0	0	Proteobacteria	Alphaproteobacteria	Rhizobiales	Bradyrhizobiaceae		Other Bacteria	1
OTU_36	2	0	0	0	0	0	1	3	1	0	2	0	0	0	1	0	0	0	1	3	Proteobacteria	Deltaproteobacteria	Desulfovibrionales	Desulfohalobiaceae		Other Bacteria	5
OTU_37	1	1	0	0	0	1	3	9	4	2	0	0	0	0	2	3	0	1	1	2	SAR406	AB16	ST-3K15			Other Bacteria	5
OTU_38	0	0	0	0	0	2	6	3	6	5	0	0	0	0	0	1	1	1	1	1	Proteobacteria	Deltaproteobacteria	Desulfarculales	Desulfarculaceae		Other Bacteria	5
OTU_39	24	2	3	1	4	0	0	4	0	0	0	0	0	0	0	0	0	0	0	0	Firmicutes	Bacilli	Bacillales	Paenibacillaceae	Paenibacillus	Other Bacteria	10
OTU_40	7	3	0	0	2	3	0	1	3	1	1	0	4	0	0	0	0	1	0	0	Chloroflexi	Anaerolineae				Other Bacteria	1
OTU_41	0	4	1	4	1	2	3	1	3	1	0	1	1	2	1	0	1	4	2	0	Chloroflexi	Anaerolineae	GCA004			Other Bacteria	5
OTU_42	1	4	0	0	0	1	0	1	3	0	2	1	0	4	1	0	1	6	1	4	Cyanobacteria	Synechococcophycideae	Synechococcales	Synechococcaceae	Synechococcus	Other Bacteria	2
OTU_43	0	3	0	1	5	0	0	4	10	1	6	1	0	0	0	0	0	0	0	0	Proteobacteria	Gammaproteobacteria	Pseudomonadales	Moraxellaceae	Acinetobacter	Other Bacteria	6
OTU_44	4	0	0	0	1	0	0	0	2	0	0	0	0	0	0	0	0	0	0	0	Firmicutes	Clostridia	Clostridiales	Peptostreptococcaceae		Other Bacteria	5
OTU_45	3	0	0	0	0	0	0	2	1	1	2	1	7	2	0	0	2	0	0	0	Proteobacteria	Deltaproteobacteria	Desulfobacterales	Desulfobacteraceae	Desulfococcus	Other Bacteria	5
OTU_46	0	0	0	0	0	0	0	0	0	0	0	0	0	0	0	0	28	0	0	0	Proteobacteria	Gammaproteobacteria	Pseudomonadales	Pseudomonadaceae		Other Bacteria	5
OTU_47	0	0	0	0	1	0	2	1	1	1	0	0	0	0	1	0	0	0	0	5	Actinobacteria	Thermoleophilia				Other Bacteria	5
OTU_48	0	0	0	0	0	1	1	1	0	0	1	1	0	1	1	0	3	0	4	0	Actinobacteria	Actinobacteria	Actinomycetales	Microbacteriaceae	Salinibacterium	Other Bacteria	2
OTU_50	10	1	2	0	3	0	0	0	0	0	5	0	0	0	0	0	0	2	0	0	Firmicutes	Clostridia	Clostridiales	Lachnospiraceae		Other Bacteria	5
OTU_51	9	0	0	0	5	0	0	0	0	0	0	0	0	0	0	0	0	0	0	0	Actinobacteria	Actinobacteria	Actinomycetales	Corynebacteriaceae	Corynebacterium	Other Bacteria	4
OTU_55	59	2	7	9	7	0	0	3	3	2	1	0	0	0	0	0	0	0	1	0	Firmicutes	Bacilli	Bacillales	Bacillaceae	Bacillus	Other Bacteria	14
OTU_56	1	1	1	2	0	0	0	1	0	0	0	0	2	1	1	0	0	3	0	0	Actinobacteria	Actinobacteria	Actinomycetales	Pseudonocardiaceae	Saccharopolyspora	Other Bacteria	4
OTU_57	0	0	0	0	0	0	0	0	0	0	0	0	0	0	0	0	0	0	3	0	Bacteroidetes	Bacteroidia	Bacteroidales			Other Bacteria	5
OTU_58	2	0	0	0	0	0	0	1	3	0	0	0	0	0	0	1	1	1	2	2	Nitrospirae	Nitrospira	Nitrospirales	Thermodesulfovibrionaceae	BD2-6	Other Bacteria	5
OTU_59	3	2	1	1	1	1	1	0	1	0	0	0	4	1	0	0	3	3	0	0	Proteobacteria	Gammaproteobacteria	Chromatiales			Other Bacteria	5
OTU_60	0	0	0	0	0	1	0	3	0	0	0	1	0	0	0	0	0	4	1	0	Proteobacteria	Alphaproteobacteria	Rhizobiales	Rhizobiaceae	Agrobacterium	Other Bacteria	3
OTU_63	4	0	0	0	0	0	0	0	0	0	0	0	0	0	0	0	0	0	0	0	Firmicutes	Clostridia	Clostridiales	Tissierellaceae	Peptoniphilus	Other Bacteria	3
OTU_64	3	0	0	1	0	0	0	0	0	0	0	0	0	0	0	0	0	0	1	0	Proteobacteria	Betaproteobacteria	Burkholderiales	Oxalobacteraceae	Ralstonia	Other Bacteria	3
OTU_65	13	0	0	1	9	0	0	0	1	0	0	0	0	0	0	0	0	1	0	0	Actinobacteria	Actinobacteria	Actinomycetales	Corynebacteriaceae	Corynebacterium	Other Bacteria	4
OTU_67	0	2	0	3	0	0	0	0	0	0	4	0	3	0	0	6	1	0	0	4	Firmicutes	Bacilli	Lactobacillales	Leuconostocaceae	Weissella	Other Bacteria	8
OTU_71	0	0	0	0	0	0	0	0	2	0	0	0	0	0	0	0	0	0	0	0	Proteobacteria	Betaproteobacteria	Burkholderiales	Comamonadaceae		Other Bacteria	3
OTU_73	0	0	0	0	0	0	2	0	0	0	0	0	0	0	0	2	0	0	0	0	Actinobacteria	Actinobacteria	Actinomycetales	Mycobacteriaceae	Mycobacterium	Other Bacteria	2
OTU_74	1	0	0	3	5	0	0	0	0	0	0	0	0	0	0	0	0	0	0	0	Actinobacteria	Actinobacteria	Actinomycetales	Nocardioidaceae		Other Bacteria	2
OTU_75	0	0	0	0	0	0	0	2	2	1	0	0	0	0	0	0	1	0	0	0	Bacteroidetes	Flavobacteriia	Flavobacteriales	Flavobacteriaceae		Other Bacteria	4
OTU_77	5	0	0	1	0	0	0	0	0	0	0	0	0	0	0	0	0	0	0	0	Firmicutes	Bacilli	Lactobacillales	Carnobacteriaceae	Granulicatella	Other Bacteria	5
OTU_78	15	2	0	6	4	0	0	0	0	0	1	0	0	0	0	1	0	0	0	0	Firmicutes	Bacilli	Bacillales	Paenibacillaceae	Paenibacillus	Other Bacteria	10
OTU_79	4	9	1	5	7	1	3	1	1	0	2	3	1	2	4	2	2	1	2	1	Actinobacteria	Actinobacteria	Actinomycetales	Streptomycetaceae	Streptomyces	Other Bacteria	6
OTU_80	0	0	0	1	0	0	0	0	19	2	0	0	0	0	0	0	0	0	0	0	Proteobacteria	Gammaproteobacteria	Pseudomonadales	Moraxellaceae	Acinetobacter	Other Bacteria	6
OTU_81	3	0	0	0	0	0	0	0	0	0	0	0	0	0	0	0	0	0	0	0	Firmicutes	Clostridia	Clostridiales	Tissierellaceae	Anaerococcus	Other Bacteria	4
OTU_82	15	1	1	0	8	0	0	0	0	0	0	1	0	0	0	0	0	0	0	0	Proteobacteria	Alphaproteobacteria	Rhodobacterales	Rhodobacteraceae		Other Bacteria	3
OTU_84	8	0	1	0	0	0	0	0	0	0	0	0	0	0	0	0	0	0	0	0	Actinobacteria	Actinobacteria	Actinomycetales	Micrococcaceae	Micrococcus	Other Bacteria	2
OTU_85	0	0	0	0	0	1	0	1	1	3	0	0	0	0	0	0	0	0	0	0	Firmicutes	Bacilli	Lactobacillales	Carnobacteriaceae	Carnobacterium	Other Bacteria	6
OTU_86	0	0	0	0	0	1	0	0	0	0	2	0	0	0	0	0	0	0	0	0	Proteobacteria	Alphaproteobacteria	Rhizobiales	Methylobacteriaceae	Methylobacterium	Other Bacteria	5
OTU_88	0	0	0	0	0	0	2	0	0	0	0	0	0	0	0	0	0	0	0	0	Chloroflexi	Anaerolineae				Other Bacteria	5
OTU_89	31	1	0	6	3	0	0	0	0	1	0	0	0	0	0	0	0	0	0	0	Firmicutes	Bacilli	Bacillales	Staphylococcaceae	Staphylococcus	Other Bacteria	6
OTU_90	0	2	0	0	0	0	0	0	0	0	0	0	0	0	0	0	0	0	0	0	Actinobacteria	Acidimicrobiia	Acidimicrobiales	C111		Other Bacteria	5
OTU_99	0	0	0	0	0	1	0	0	3	0	0	0	0	0	0	0	0	0	1	0	Planctomycetes	Brocadiae	Brocadiales	Brocadiaceae		Other Bacteria	5
OTU_5	72	49486	6	12919	8420	6	5	38	28	18	53	17	2	2	3	2	1	0	1	0	Proteobacteria	Alphaproteobacteria	Rhodospirillales	Acetobacteraceae	Parasaccharibacter	Parasaccharibacter	1
OTU_110	0	0	0	0	0	0	2	0	0	0	0	0	4	0	0	0	0	0	0	0	Proteobacteria	Betaproteobacteria	Neisseriales	Neisseriaceae	Snodgrassella	Snodgrassella	4
OTU_111	0	0	0	1	0	47	229	62	1	0	0	13	146	38	42	0	7	1	0	0	Proteobacteria	Betaproteobacteria	Neisseriales	Neisseriaceae	Snodgrassella	Snodgrassella	4
OTU_124	2	0	0	0	0	0	0	0	0	0	0	0	0	0	0	0	0	0	0	0	Proteobacteria	Betaproteobacteria	Neisseriales	Neisseriaceae	Snodgrassella	Snodgrassella	4
OTU_4	154	112	50	198	1264	8672	12943	35472	18580	8252	6579	3744	21600	10319	7842	285	6566	781	2070	215	Proteobacteria	Betaproteobacteria	Neisseriales	Neisseriaceae	Snodgrassella	Snodgrassella	4

## Sheet: OTU_Fungi_Italian Bees
Supplementary Data S1. Fungal OTUs abundance and distribution among samples obtained from Italian foragers bees; star (*) indicate the number of ITS obtained from literature (Lofgren et al., 2019) and used to normalize the number of reads before to perform all the analyses.
OUT_ID			Crop			Midgut				Ileum							Rectum			Taxonomy
	C1	C2	C3	C4	C5	M2	M3	M4	M5	I1	I2	I3	I4	I5	R1	R2	R3	R4	R5	Kingdom	Phylum	Class	Order	Family	Genus	Species	Category_graph	N. ITS*
OTU_1	10	15	10	18	7	2	8	19	3	10	10	0	26	12	9	10	5	1	9	Fungi	Unc. Fungi						Other Fungi	99
OTU_10	1	2	6	7	5	0	0	1	4	3	5	1	2	6	5	9	3	0	3	Fungi	Ascomycota						Other Fungi	58
OTU_100	3	0	1	0	0	1	0	3	0	0	1	0	1	1	0	1	0	0	0	Fungi	Unc. Fungi						Other Fungi	99
OTU_102	0	0	0	0	0	0	0	0	2420	0	0	0	0	0	87	0	0	35	6	Fungi	Ascomycota	Saccharomycetes					Metschnikowia	58
OTU_107	0	1	2	0	0	1	0	3	1	3	0	0	0	7	0	0	0	2	4	Fungi	Ascomycota	Sordariomycetes	Sordariales	Chaetomiaceae			Other Fungi	58
OTU_11	2	4481	8	8	0	0	0	0	14692	0	0	0	0	0	14510	0	0	29239	13436	Fungi	Ascomycota	Saccharomycetes	Saccharomycetales		Candida	Candida_zemplinina	Starmerella	58
OTU_12	0	1	0	0	0	14	0	0	0	0	0	0	2	0	0	0	0	20	0	Fungi	Ascomycota	Sordariomycetes	Xylariales	Xylariaceae			Other Fungi	58
OTU_14	11	1	2	4	0	1	6	0	1	1	1	0	3	1	7	0	1	1	4	Fungi	Ascomycota	Eurotiomycetes	Eurotiales	Trichocomaceae			Other Fungi	58
OTU_144	0	1	0	0	0	0	0	0	0	25	32	0	340	31	0	0	0	0	2	Fungi	Ascomycota	Sordariomycetes	Trichosphaeriales		Nigrospora		Other Fungi	58
OTU_15	9	0	0	3	1	0	2	0	2	1	1	4	1	2	4	1	1	0	1	Fungi	Ascomycota	Sordariomycetes	Sordariales	Chaetomiaceae	Chaetomium		Other Fungi	58
OTU_168	132	347	1	0	0	0	1	1	0	0	0	0	1	0	0	0	0	0	0	Fungi	Basidiomycota	Agaricomycetes	Polyporales	Ganodermataceae	Ganoderma		Ganoderma	113
OTU_17	0	0	0	0	9	8	0	0	0	0	0	0	0	0	0	21	7	9	0	Fungi	Ascomycota	Sordariomycetes	Sordariales				Other Fungi	58
OTU_175	0	0	0	0	0	0	1	281	0	0	0	0	0	0	0	0	0	0	0	Fungi	Ascomycota	Dothideomycetes	Capnodiales				Other Fungi	58
OTU_176	0	0	0	0	0	0	2	279	0	0	0	0	0	0	0	0	0	0	0	Fungi	Unc. Fungi						Other Fungi	99
OTU_18	5	9	0	0	1	0	1	3	0	0	0	0	11	0	0	0	0	0	0	Fungi	Basidiomycota	Agaricomycetes	Agaricales	Pluteaceae	Volvopluteus		Other Fungi	113
OTU_183	0	0	0	0	0	0	0	0	9	0	0	0	0	1	0	0	0	1	0	Fungi	Ascomycota	Dothideomycetes					Other Fungi	58
OTU_185	39	316	0	0	7	4	2	0	0	0	2	0	1	0	0	5	0	0	0	Fungi	Ascomycota	Sordariomycetes	Hypocreales				Other Fungi	58
OTU_187	0	42	0	0	0	2	0	0	2	0	0	0	0	0	0	1	0	0	0	Fungi	Basidiomycota	Exobasidiomycetes			Meira		Other Fungi	113
OTU_188	1	0	0	0	0	0	0	182	0	0	0	0	0	0	0	0	0	0	0	Fungi	Basidiomycota	Tremellomycetes					Other Fungi	113
OTU_19	2	2	0	2	1	3	1	2	0	15	0	0	1	0	1	0	0	0	0	Fungi	Ascomycota						Other Fungi	58
OTU_193	0	255	0	0	0	0	1	0	0	0	0	0	0	0	0	0	0	0	0	Fungi	Basidiomycota	Agaricomycetes	Polyporales				Other Fungi	113
OTU_194	0	82	0	0	0	0	1	0	0	0	0	0	0	0	0	0	0	0	0	Fungi	Ascomycota	Dothideomycetes	Pleosporales	Pleosporaceae	Cochliobolus		Other Fungi	58
OTU_196	1	2	0	244	0	0	1	1	0	0	0	0	0	0	1	0	0	0	0	Fungi	Unc. Fungi						Other Fungi	99
OTU_197	0	0	0	64	0	0	0	0	0	0	0	0	0	0	0	0	0	0	0	Fungi	Ascomycota	Dothideomycetes	Pleosporales	Didymellaceae	Neoascochyta	Neoascochytaadenii	Other Fungi	58
OTU_2	1713	26796	62	301	78	556	1284	8255	2885	25068	29570	3964	47331	36055	12915	28340	51033	13518	3763	Fungi	Ascomycota	Saccharomycetes	Saccharomycetales	Saccharomycodaceae	Hanseniaspora	Hanseniaspora_uvarum	Hanseniaspora	58
OTU_20	1	2	0	3	0	0	4	4	1	2	0	0	0	0	1	0	0	0	0	Fungi	Ascomycota	Eurotiomycetes	Eurotiales	Trichocomaceae	Aspergillus		Other Fungi	58
OTU_214	1	2	0	162	0	0	1	1	0	0	0	0	0	0	1	0	0	0	0	Fungi	Ascomycota	Eurotiomycetes	Eurotiales	Trichocomaceae	Aspergillus	Aspergillus_niger	Other Fungi	58
OTU_215	0	0	0	0	0	8	3	0	8	0	0	10	0	0	2	0	0	1	0	Fungi	Ascomycota	Eurotiomycetes	Onygenales	Ascosphaeraceae	Ascosphaera	Ascosphaeraapis	Ascophaeraapis	58
OTU_216	0	559	0	0	0	0	0	0	0	0	0	0	0	0	0	0	0	0	0	Fungi	Ascomycota	Eurotiomycetes	Eurotiales	Trichocomaceae	Penicillium		Penicillium	58
OTU_22	0	2	3	12	5	0	2	0	6	4	1	0	1	5	9	4	1	0	3	Fungi	Ascomycota	Eurotiomycetes	Eurotiales	Trichocomaceae	Aspergillus	Aspergillus_terreus	Other Fungi	58
OTU_23	0	0	0	0	0	0	3	5	0	3	0	0	1	1	1	1	3	0	1	Fungi	Ascomycota	Sordariomycetes	Sordariales	Chaetomiaceae			Other Fungi	58
OTU_233	0	0	0	0	0	0	0	77	0	0	6	0	0	0	0	0	0	0	0	Fungi	Basidiomycota	Microbotryomycetes	Sporidiobolales				Other Fungi	113
OTU_24	5	2	0	0	0	1	0	0	0	0	0	3	1	0	0	0	0	0	0	Fungi	Basidiomycota	Agaricomycetes	Boletales	Coniophoraceae	Coniophora		Other Fungi	113
OTU_25	0	0	0	2	0	0	0	0	1	3	0	0	1	2	8	2	0	0	0	Fungi	Ascomycota	Sordariomycetes	Hypocreales				Other Fungi	58
OTU_252	0	0	0	0	0	0	0	0	0	0	30	0	1	3	4	108	0	0	0	Fungi	Unc. Fungi						Other Fungi	99
OTU_263	0	0	0	0	122	0	1	0	0	0	0	0	0	0	0	1	0	0	0	Fungi	Unc. Fungi						Other Fungi	99
OTU_264	0	3	0	74	0	0	0	0	0	0	0	0	0	0	0	0	0	0	0	Fungi	Ascomycota	Sordariomycetes	Xylariales	Diatrypaceae			Other Fungi	58
OTU_265	0	0	0	0	0	0	0	0	0	0	4	0	0	94	0	0	0	0	0	Fungi	Ascomycota	Saccharomycetes	Saccharomycetales		Candida	Candida_parapsilosis	Candida	58
OTU_27	0	0	0	4	1	3	1	0	0	1	0	0	1	0	5	2	0	5	0	Fungi	Ascomycota	Sordariomycetes	Sordariales	Chaetomiaceae	Thielavia		Other Fungi	58
OTU_271	0	0	0	0	0	0	0	61	0	0	0	0	0	0	0	0	0	0	0	Fungi	Unc. Fungi						Other Fungi	99
OTU_28	0	0	0	2	0	1	0	0	1	3	2	0	1	2	4	0	1	1	0	Fungi	Ascomycota						Other Fungi	58
OTU_287	1	0	35	2	1	0	1	1	0	0	0	0	0	2	0	0	0	0	0	Fungi	Ascomycota	Saccharomycetes	Saccharomycetales	Pichiaceae	Pichia	Pichia_burtonii	Other Fungi	58
OTU_29	0	0	0	0	0	0	0	0	0	12	0	0	0	0	0	0	0	0	0	Fungi	Unc. Fungi						Other Fungi	99
OTU_290	0	0	0	0	0	0	0	0	0	0	38	0	0	0	1	0	0	0	0	Fungi	Ascomycota	Saccharomycetes	Saccharomycetales				Starmerella	58
OTU_291	0	0	0	0	0	0	0	38	0	0	0	0	0	0	0	0	0	0	0	Fungi	Unc. Fungi						Other Fungi	99
OTU_292	0	0	0	0	0	0	0	0	0	0	0	0	0	0	1	84	1	0	0	Fungi	Basidiomycota	Tremellomycetes					Other Fungi	113
OTU_296	0	0	0	0	0	0	0	0	0	0	30	0	0	0	1	0	0	3	0	Fungi	Ascomycota	Saccharomycetes	Saccharomycetales		Candida		Candida	58
OTU_3	18	1	13	8	6	1	8	4	4	30	8	0	2	10	14	9	1	1	4	Fungi	Ascomycota	Sordariomycetes	Sordariales	Chaetomiaceae			Other Fungi	58
OTU_30	2	0	3	0	0	0	0	7	0	0	0	0	0	3	1	0	0	0	0	Fungi	Ascomycota	Dothideomycetes	Pleosporales				Other Fungi	58
OTU_302	0	0	0	0	0	12	5	0	0	0	0	0	0	0	0	17	0	1	0	Fungi	Ascomycota	Dothideomycetes					Other Fungi	58
OTU_31	1	0	2	3	2	0	1	0	1	2	0	0	0	3	3	1	0	0	1	Fungi	Ascomycota	Sordariomycetes	Sordariales	Chaetomiaceae	Thielavia	Thielaviabasicola	Other Fungi	58
OTU_310	0	0	0	0	0	0	0	0	0	0	39	0	1	0	3	54	4	0	0	Fungi	Unc. Fungi						Other Fungi	99
OTU_315	0	0	0	0	0	0	0	0	0	0	12	0	0	0	0	0	0	0	0	Fungi	Basidiomycota	Tremellomycetes	Filobasidiales	Filobasidiaceae	Cryptococcus		Other Fungi	113
OTU_32	0	0	0	5	0	0	0	0	0	0	0	0	0	0	4	10	0	0	1	Fungi	Ascomycota	Dothideomycetes	Pleosporales				Other Fungi	58
OTU_320	0	0	0	53	0	0	0	0	0	0	0	0	0	0	0	0	0	0	0	Fungi	Unc. Fungi						Other Fungi	99
OTU_325	0	0	0	33	2	0	0	0	0	0	0	0	0	0	0	0	0	0	0	Fungi	Ascomycota	Saccharomycetes	Saccharomycetales		Candida		Candida	58
OTU_329	0	0	0	0	0	0	0	0	0	0	0	0	0	0	11	0	0	12	0	Fungi	Ascomycota	Saccharomycetes	Saccharomycetales	Metschnikowiaceae	Metschnikowia		Metschnikowia	58
OTU_33	1083	4941	324	577	12032	63	66	316	180	38	900	256	94	118	352	13838	111	198	38	Fungi	Ascomycota	Dothideomycetes	Capnodiales	Mycosphaerellaceae	Cladosporium		Cladosporium	58
OTU_337	0	0	0	0	0	0	0	48	0	0	0	0	0	0	0	0	0	0	0	Fungi	Unc. Fungi						Other Fungi	99
OTU_36	0	4	0	0	0	1	0	0	0	0	0	0	1	0	0	0	0	1	0	Fungi	Ascomycota	Sordariomycetes	Xylariales	Hypoxylaceae	Hypoxylon		Other Fungi	58
OTU_366	0	30	0	0	0	0	0	0	0	0	0	0	1	0	0	0	0	0	0	Fungi	Basidiomycota	Exobasidiomycetes			Tilletiopsis		Other Fungi	113
OTU_369	0	0	0	0	26	0	0	0	0	0	11	0	0	0	0	0	0	0	0	Fungi	Unc. Fungi						Other Fungi	99
OTU_371	0	0	0	0	0	0	0	0	0	0	0	0	0	0	14	0	0	4	4	Fungi	Ascomycota	Saccharomycetes	Saccharomycetales	Pichiaceae	Saturnispora		Other Fungi	58
OTU_38	3	0	0	0	0	0	0	0	0	0	0	2	0	1	0	0	0	0	0	Fungi	Unc. Fungi						Other Fungi	99
OTU_387	0	28	0	0	5	0	0	0	0	0	0	0	0	0	0	0	0	0	0	Fungi	Basidiomycota	Microbotryomycetes	Sporidiobolales				Other Fungi	113
OTU_39	1	0	0	0	10	0	0	0	0	0	0	0	0	0	0	9	1	5	0	Fungi	Ascomycota						Other Fungi	58
OTU_392	0	24	0	0	0	0	2	0	0	0	0	0	0	0	0	0	0	0	0	Fungi	Basidiomycota	Agaricomycetes	Polyporales				Other Fungi	113
OTU_399	0	0	0	0	0	0	0	0	1	0	0	0	0	0	20	0	0	3	0	Fungi	Ascomycota	Saccharomycetes	Saccharomycetales	Metschnikowiaceae	Metschnikowia		Metschnikowia	58
OTU_4	5	4	0	9	6	15	1	6	1	2	11	1	3	2	18	2	3	16	1	Fungi	Ascomycota	Eurotiomycetes	Eurotiales	Trichocomaceae	Emericella		Other Fungi	58
OTU_40	0	0	0	1	1	0	0	0	2	0	2	0	0	1	1	3	0	2	0	Fungi	Unc. Fungi						Other Fungi	99
OTU_41	5417	8026	60	2724	488	4	27	62	3	0	1	2	4	8	5	1	0	1	1	Fungi	Ascomycota	Eurotiomycetes	Eurotiales	Trichocomaceae	Penicillium		Penicillium	58
OTU_427	0	1	0	0	17	0	0	0	0	2	1	0	0	0	0	1	0	0	0	Fungi	Ascomycota	Leotiomycetes	Erysiphales	Erysiphaceae	Erysiphe		Other Fungi	58
OTU_44	3	0	1	0	0	0	0	0	1	0	0	0	0	2	0	0	4	0	1	Fungi	Ascomycota	Sordariomycetes	Sordariales	Lasiosphaeriaceae			Other Fungi	58
OTU_440	0	0	0	0	0	0	0	0	0	0	0	0	0	0	1	13	0	0	0	Fungi	Basidiomycota	Tremellomycetes	Tremellales	Tremellaceae	Dioszegia		Other Fungi	113
OTU_441	0	0	0	0	0	10	5	0	0	0	0	0	0	0	0	0	0	0	0	Fungi	Ascomycota	Dothideomycetes	Capnodiales	Mycosphaerellaceae	Cercospora		Other Fungi	58
OTU_45	0	0	0	0	1	0	0	0	0	0	1	0	0	0	0	1	3	1	0	Fungi	Unc. Fungi						Other Fungi	99
OTU_452	11	15	0	5	0	0	0	0	0	0	0	0	0	0	0	0	0	0	0	Fungi	Basidiomycota						Malassezia	113
OTU_458	80	93	1	16	1	0	1	1	0	0	0	0	0	0	0	0	0	0	0	Fungi	Ascomycota	Eurotiomycetes	Eurotiales	Trichocomaceae	Penicillium	Penicillium_chrysogenum	Penicillium	58
OTU_46	0	1	0	0	0	0	1	0	0	1	4	0	0	0	0	3	0	1	0	Fungi	Zygomycota		Mucorales	Mucoraceae	Rhizopus	Rhizopus_caespitosus	Other Fungi	116
OTU_463	1	0	1	8	0	0	0	0	0	0	0	0	0	0	0	0	0	0	0	Fungi	Ascomycota						Other Fungi	58
OTU_48	0	0	0	0	0	0	0	0	7	0	1	0	0	0	0	1	0	0	0	Fungi	Unc. Fungi						Other Fungi	99
OTU_480	1	2	6	0	0	1	0	1	0	0	0	0	0	0	0	0	0	0	0	Fungi	Ascomycota	Saccharomycetes	Saccharomycetales	Saccharomycetaceae	Debaryomyces	Debaryomyces_hansenii	Other Fungi	58
OTU_483	0	0	0	0	0	0	0	0	0	0	22	0	0	0	0	0	0	0	0	Fungi	Ascomycota	Dothideomycetes	Capnodiales	Mycosphaerellaceae			Other Fungi	58
OTU_488	0	0	0	0	0	0	0	0	0	0	0	0	0	0	0	0	0	0	0	Fungi	Zygomycota		Mucorales	Mucoraceae			Other Fungi	116
OTU_49	0	1	2	0	0	0	0	1	1	1	0	0	0	3	0	0	0	0	0	Fungi	Ascomycota	Sordariomycetes	Sordariales	Chaetomiaceae			Other Fungi	58
OTU_496	0	0	0	0	0	0	0	12	0	0	0	0	0	0	0	0	0	0	0	Fungi	Ascomycota	Saccharomycetes	Saccharomycetales		Starmerella		Starmerella	58
OTU_5	7	4	3	3	0	3	15	0	1	0	1	0	1	1	3	2	0	9	11	Fungi	Ascomycota	Sordariomycetes	Sordariales				Other Fungi	58
OTU_50	0	0	0	3	0	0	1	0	0	6	0	0	0	1	1	0	0	0	0	Fungi	Ascomycota	Sordariomycetes	Hypocreales				Other Fungi	58
OTU_507	0	0	0	0	0	0	0	0	0	0	0	0	0	0	6	0	0	1	0	Fungi	Ascomycota	Saccharomycetes	Saccharomycetales	Trichomonascaceae	Wickerhamiella		Other Fungi	58
OTU_51	3	0	1	3	15	61	49	0	16	9	188	10	2	106	17	435	7	16	5	Fungi	Ascomycota						Other Fungi	58
OTU_510	0	0	0	0	0	0	0	1	0	0	0	0	0	1	1	1	0	0	2	Fungi	Ascomycota						Other Fungi	58
OTU_513	0	0	0	0	0	0	0	0	0	0	0	0	0	0	0	7	0	0	0	Fungi	Basidiomycota	Tremellomycetes	Tremellales				Other Fungi	113
OTU_514	0	0	0	6	0	0	0	0	0	0	0	0	0	0	0	0	0	0	0	Fungi	Ascomycota	Sordariomycetes	Hypocreales	Clavicipitaceae	Claviceps		Other Fungi	58
OTU_523	0	1	0	0	0	0	0	1	0	3	4	1	1	1	2	0	4	2	0	Fungi	Ascomycota	Saccharomycetes	Saccharomycetales	Saccharomycodaceae	Hanseniaspora	Hanseniaspora_uvarum	Hanseniaspora	58
OTU_528	3	2	0	0	21	0	0	0	0	0	0	0	0	0	0	0	0	0	0	Fungi	Ascomycota	Eurotiomycetes	Eurotiales	Trichocomaceae	Penicillium		Penicillium	58
OTU_542	0	0	0	0	0	0	0	0	0	0	0	0	0	0	0	8	0	0	0	Fungi	Basidiomycota	Tremellomycetes	Tremellales	Tremellaceae	Tremella		Other Fungi	113
OTU_544	0	0	0	0	0	0	0	0	0	0	0	0	0	0	7	0	0	9	0	Fungi	Ascomycota	Saccharomycetes	Saccharomycetales	Metschnikowiaceae	Metschnikowia		Metschnikowia	58
OTU_55	2	0	0	0	2	0	2	0	0	0	1	2	0	0	0	1	0	0	0	Fungi	Basidiomycota	Agaricomycetes	Cantharellales	Ceratobasidiaceae			Other Fungi	113
OTU_558	14	214	0	6	19	0	0	5	3	4	61	27	3	5	35	698	14	26	4	Fungi	Ascomycota	Dothideomycetes	Capnodiales	Mycosphaerellaceae			Cladosporium	58
OTU_564	0	0	0	0	0	0	0	0	0	0	0	0	0	0	2	0	2	1	1	Fungi	Ascomycota	Saccharomycetes	Saccharomycetales	Pichiaceae	Pichia		Other Fungi	58
OTU_575	1281	334	10	221	40	3	1	1	0	0	2	0	0	1	0	0	0	0	0	Fungi	Ascomycota	Eurotiomycetes	Eurotiales	Trichocomaceae	Penicillium		Penicillium	58
OTU_581	0	0	0	0	0	0	0	0	0	0	6	0	0	0	0	0	0	0	0	Fungi	Unc. Fungi						Other Fungi	99
OTU_59	0	0	0	0	0	0	0	0	4	0	0	0	0	0	1	1	0	0	0	Fungi	Ascomycota	Sordariomycetes	Sordariales	Chaetomiaceae			Other Fungi	58
OTU_590	14	22	4	3	1	0	0	2	0	0	0	0	0	0	0	0	0	0	0	Fungi	Basidiomycota						Malassezia	113
OTU_6	3	13	6	17	7	8	2	5	0	18	0	0	3	4	6	7	1	0	1	Fungi	Ascomycota						Other Fungi	58
OTU_602	0	0	0	0	0	0	0	0	0	0	0	0	0	0	1	6	2	0	0	Fungi	Basidiomycota	Tremellomycetes	Filobasidiales	Filobasidiaceae	Cryptococcus		Other Fungi	113
OTU_63	0	0	1	0	3	0	0	0	0	0	0	0	1	0	0	1	0	0	1	Fungi	Ascomycota						Other Fungi	58
OTU_646	0	1	2	2	0	2	0	1	1	0	2	0	0	1	2	0	0	0	0	Fungi	Ascomycota	Eurotiomycetes	Eurotiales	Trichocomaceae	Aspergillus		Other Fungi	58
OTU_68	1562	3621	234	4585	1369	3	15	11	1	1	4	1	2	9	12	5	0	0	0	Fungi	Basidiomycota						Malassezia	113
OTU_680	9	0	1	0	0	0	1	0	0	0	0	0	0	0	0	0	0	0	0	Fungi	Basidiomycota						Malassezia	113
OTU_7	2	1	7	3	1	21	0	0	6	8	16	0	0	1	8	1	6	22	0	Fungi	Ascomycota	Dothideomycetes	Dothideales	Dothioraceae	Aureobasidium		Other Fungi	58
OTU_736	47	78	0	3	0	0	0	0	0	1	0	0	0	2	0	0	0	0	0	Fungi	Ascomycota	Eurotiomycetes	Eurotiales	Trichocomaceae	Penicillium		Penicillium	58
OTU_737	20	28	0	7	2	0	0	0	0	0	0	0	0	0	0	0	0	0	0	Fungi	Basidiomycota						Malassezia	113
OTU_739	0	15	0	0	1	0	1	37	15	184	119	3	141	154	52	23	156	81	7	Fungi	Ascomycota	Saccharomycetes	Saccharomycetales	Saccharomycodaceae	Hanseniaspora	Hanseniaspora_uvarum	Hanseniaspora	58
OTU_744	1	37	0	17	0	0	0	0	0	0	0	0	0	0	0	0	0	0	0	Fungi	Ascomycota	Eurotiomycetes	Eurotiales	Trichocomaceae			Other Fungi	58
OTU_8	2	3	0	2	13	4	0	9	25	3	12	0	4	5	2	14	15	5	0	Fungi	Ascomycota	Dothideomycetes	Pleosporales				Other Fungi	58
OTU_88	0	0	70	1602	0	0	0	0	0	0	0	0	0	0	4	0	0	3	0	Fungi	Ascomycota	Saccharomycetes	Saccharomycetales		Candida	Candida_intermedia	Candida	58
OTU_9	12	7	13	5	3	2	13	10	9	1	2	1	7	11	2	1	3	1	16	Fungi	Ascomycota	Eurotiomycetes	Eurotiales	Trichocomaceae	Aspergillus	Aspergillus_terreus	Other Fungi	58

## Sheet: OTU_Bacterial cDNA_Saudi Bees
Supplementary Data S1. Bacterial OTUs abundance and distribution in gut samples from Saudi forager bees; sequencing was performed on cDNA as template. Genus label with star (*) did not show percentage of identity >97% to be considered in the categories of the corbiculate-bees core microbiome; two stars (**) indicate the categories' names used for the OTUs taxonomy.
OUT_ID	Gut1	Gut2	Gut3	Gut4	Gut5	Gut6	Phylum	Class	Order	Family	Genus	Category**
OTU_22	567	0	0	0	0	73	Proteobacteria	Alphaproteobacteria	Acetobacterales	Acetobacteraceae	Commensalibacter	Alpha 2.1
OTU_8	273	238	234	2411	102	26	Proteobacteria	Alphaproteobacteria	Acetobacterales	Acetobacteraceae	Commensalibacter	Alpha 2.1
OTU_124	0	8	14	0	0	0	Bacteroidetes	Bacteroidia	Flavobacteriales	Weeksellaceae	Apibacter	Apibacter
OTU_112	0	0	3	0	0	0	Proteobacteria	Alphaproteobacteria	Rhizobiales	Bartonellaceae	Bartonella	Bartonella
OTU_164	0	0	0	0	0	2	Proteobacteria	Alphaproteobacteria	Rhizobiales	Bartonellaceae	Bartonella	Bartonella
OTU_4	269	4860	2421	8041	3054	4070	Proteobacteria	Alphaproteobacteria	Rhizobiales	Bartonellaceae	Bartonella	Bartonella
OTU_68	0	0	0	3	0	0	Proteobacteria	Alphaproteobacteria	Rhizobiales	Bartonellaceae	Bartonella	Bartonella
OTU_5	118	4773	4297	1307	2320	962	Actinobacteria	Actinobacteria	Bifidobacteriales	Bifidobacteriaceae	Bifidobacterium	Bifidobacterium
OTU_69	0	4	0	0	1	0	Actinobacteria	Actinobacteria	Bifidobacteriales	Bifidobacteriaceae	Bifidobacterium	Bifidobacterium
OTU_10	7	0	1	0	4240	1282	Proteobacteria	Gammaproteobacteria	Orbales	Orbaceae	Frischella	Frischella
OTU_177	0	0	0	0	0	2	Proteobacteria	Gammaproteobacteria	Orbales	Orbaceae	Frischella	Frischella
OTU_280	0	0	0	0	0	3	Proteobacteria	Gammaproteobacteria	Orbales	Orbaceae	Frischella	Frischella
OTU_29	3	40	53	6	265	84	Proteobacteria	Gammaproteobacteria	Orbales	Orbaceae	Frischella	Frischella
OTU_1	51613	19407	32244	30708	39733	61983	Proteobacteria	Gammaproteobacteria	Orbales	Orbaceae	Gilliamella	Gilliamella
OTU_102	7	0	0	0	0	11	Proteobacteria	Gammaproteobacteria	Orbales	Orbaceae	Gilliamella	Gilliamella
OTU_111	7	0	0	0	0	12	Proteobacteria	Gammaproteobacteria	Orbales	Orbaceae	Gilliamella	Gilliamella
OTU_114	0	0	0	0	0	3	Proteobacteria	Gammaproteobacteria	Orbales	Orbaceae	Gilliamella	Gilliamella
OTU_116	7	0	0	2	0	0	Proteobacteria	Gammaproteobacteria	Orbales	Orbaceae	Gilliamella	Gilliamella
OTU_119	0	0	0	0	0	3	Proteobacteria	Gammaproteobacteria	Orbales	Orbaceae	Gilliamella	Gilliamella
OTU_13	39	10	19	15	23	34	Proteobacteria	Gammaproteobacteria	Orbales	Orbaceae	Gilliamella	Gilliamella
OTU_145	2	0	0	0	0	0	Proteobacteria	Gammaproteobacteria	Orbales	Orbaceae	Gilliamella	Gilliamella
OTU_148	0	0	0	0	3	0	Proteobacteria	Gammaproteobacteria	Orbales	Orbaceae	Gilliamella	Gilliamella
OTU_169	0	0	0	0	0	2	Proteobacteria	Gammaproteobacteria	Orbales	Orbaceae	Gilliamella	Gilliamella
OTU_170	2	0	0	0	0	0	Proteobacteria	Gammaproteobacteria	Orbales	Orbaceae	Gilliamella	Gilliamella
OTU_172	2	0	0	0	0	0	Proteobacteria	Gammaproteobacteria	Orbales	Orbaceae	Gilliamella	Gilliamella
OTU_179	0	0	0	0	0	2	Proteobacteria	Gammaproteobacteria	Orbales	Orbaceae	Gilliamella	Gilliamella
OTU_180	41	128	108	163	184	335	Proteobacteria	Gammaproteobacteria	Orbales	Orbaceae	Gilliamella	Gilliamella
OTU_212	0	0	2	0	0	0	Proteobacteria	Gammaproteobacteria	Orbales	Orbaceae	Gilliamella	Gilliamella
OTU_218	0	0	0	0	0	2	Proteobacteria	Gammaproteobacteria	Orbales	Orbaceae	Gilliamella	Gilliamella
OTU_239	0	3	10	3	3	4	Proteobacteria	Gammaproteobacteria	Orbales	Orbaceae	Gilliamella	Gilliamella
OTU_241	4	0	0	1	0	0	Proteobacteria	Gammaproteobacteria	Orbales	Orbaceae	Gilliamella	Gilliamella
OTU_244	2	0	0	0	0	0	Proteobacteria	Gammaproteobacteria	Orbales	Orbaceae	Gilliamella	Gilliamella
OTU_248	0	0	0	2	0	0	Proteobacteria	Gammaproteobacteria	Orbales	Orbaceae	Gilliamella	Gilliamella
OTU_250	0	0	0	2	0	0	Proteobacteria	Gammaproteobacteria	Orbales	Orbaceae	Gilliamella	Gilliamella
OTU_267	1	0	2	1	0	2	Proteobacteria	Gammaproteobacteria	Orbales	Orbaceae	Gilliamella	Gilliamella
OTU_269	2	2	1	2	3	6	Proteobacteria	Gammaproteobacteria	Orbales	Orbaceae	Gilliamella	Gilliamella
OTU_41	6	1	4	3	5	7	Proteobacteria	Gammaproteobacteria	Orbales	Orbaceae	Gilliamella	Gilliamella
OTU_59	11	0	1	3	4	1	Proteobacteria	Gammaproteobacteria	Orbales	Orbaceae	Gilliamella	Gilliamella
OTU_67	11	1	9	7	8	11	Proteobacteria	Gammaproteobacteria	Orbales	Orbaceae	Gilliamella	Gilliamella
OTU_71	9	0	5	2	4	5	Proteobacteria	Gammaproteobacteria	Orbales	Orbaceae	Gilliamella	Gilliamella
OTU_9	25	0	6	0	5519	3616	Proteobacteria	Gammaproteobacteria	Orbales	Orbaceae	Gilliamella	Gilliamella
OTU_11	101	1559	768	117	819	87	Firmicutes	Bacilli	Lactobacillales	Lactobacillaceae	Lactobacillus	Lactobacillus Firm-4
OTU_110	1	153	66	1	57	0	Firmicutes	Bacilli	Lactobacillales	Lactobacillaceae	Lactobacillus	Lactobacillus Firm-4
OTU_230	0	5	4	0	1	0	Firmicutes	Bacilli	Lactobacillales	Lactobacillaceae	Lactobacillus	Lactobacillus Firm-4
OTU_6	625	15877	5293	515	4981	210	Firmicutes	Bacilli	Lactobacillales	Lactobacillaceae	Lactobacillus	Lactobacillus Firm-4
OTU_70	147	603	1180	11	758	15	Firmicutes	Bacilli	Lactobacillales	Lactobacillaceae	Lactobacillus	Lactobacillus Firm-4
OTU_159	2	0	0	0	0	0	Firmicutes	Bacilli	Lactobacillales	Lactobacillaceae	Lactobacillus	Lactobacillus Firm-5
OTU_211	11	0	0	0	0	8	Firmicutes	Bacilli	Lactobacillales	Lactobacillaceae	Lactobacillus	Lactobacillus Firm-5
OTU_3	12158	9865	6394	2516	6565	4176	Firmicutes	Bacilli	Lactobacillales	Lactobacillaceae	Lactobacillus	Lactobacillus Firm-5
OTU_44	8	0	0	0	0	1	Firmicutes	Bacilli	Lactobacillales	Lactobacillaceae	Lactobacillus	Lactobacillus Firm-5
OTU_54	3	8	16	3	4	1	Firmicutes	Bacilli	Lactobacillales	Lactobacillaceae	Lactobacillus	Lactobacillus Firm-5
OTU_7	1836	3363	7035	680	3279	663	Firmicutes	Bacilli	Lactobacillales	Lactobacillaceae	Lactobacillus	Lactobacillus Firm-5
OTU_77	10	18	26	5	42	5	Firmicutes	Bacilli	Lactobacillales	Lactobacillaceae	Lactobacillus	Lactobacillus Firm-5
OTU_79	30	178	118	24	54	5	Firmicutes	Bacilli	Lactobacillales	Lactobacillaceae	Lactobacillus	Lactobacillus Firm-5
OTU_100	0	0	0	3	0	0	Verrucomicrobia	Verrucomicrobiae	Opitutales	Opitutaceae		Other Bacteria
OTU_101	0	5	0	0	0	0	Armatimonadetes	Fimbriimonadia	Fimbriimonadales	Fimbriimonadaceae		Other Bacteria
OTU_103	0	0	3	0	0	0	Proteobacteria	Gammaproteobacteria				Other Bacteria
OTU_107	0	0	0	0	3	0	Proteobacteria	Alphaproteobacteria	Rhizobiales	Rhizobiaceae		Other Bacteria
OTU_108	0	0	0	0	8	0	Proteobacteria	Gammaproteobacteria	Xanthomonadales	Xanthomonadaceae	Luteimonas	Other Bacteria
OTU_113	0	0	5	17	0	1	Proteobacteria	Betaproteobacteria	Neisseriales	Neisseriaceae	Snodgrassella*	Other Bacteria
OTU_115	309	146	204	50	227	86	Proteobacteria	Gammaproteobacteria	Orbales	Orbaceae	Gilliamella*	Other Bacteria
OTU_117	54	8	9	153	29	1	Proteobacteria	Gammaproteobacteria				Other Bacteria
OTU_118	0	0	0	0	0	2	Proteobacteria	Gammaproteobacteria	Orbales	Orbaceae	Gilliamella*	Other Bacteria
OTU_12	0	0	0	0	0	176	Proteobacteria	Gammaproteobacteria	Pseudomonadales	Moraxellaceae	Alkanindiges	Other Bacteria
OTU_120	45	5	3	4	9	31	Proteobacteria	Gammaproteobacteria	Orbales	Orbaceae	Gilliamella*	Other Bacteria
OTU_121	0	0	7	0	0	0	Proteobacteria	Gammaproteobacteria	Diplorickettsiales	Diplorickettsiaceae	Aquicella	Other Bacteria
OTU_122	0	2	0	0	0	0	Proteobacteria	Alphaproteobacteria	Rhizobiales	Rhizobiaceae		Other Bacteria
OTU_123	0	0	0	2	0	0	Proteobacteria					Other Bacteria
OTU_125	0	0	0	2	0	0	Proteobacteria	Gammaproteobacteria	Betaproteobacteriales	Burkholderiaceae		Other Bacteria
OTU_127	0	0	0	2	0	0	Proteobacteria	Betaproteobacteria	Burkholderiales			Other Bacteria
OTU_128	0	0	0	3	0	0	Proteobacteria	Gammaproteobacteria	Betaproteobacteriales	Burkholderiaceae		Other Bacteria
OTU_129	0	0	0	2	0	0	Proteobacteria	Gammaproteobacteria	Xanthomonadales			Other Bacteria
OTU_130	0	0	0	2	0	0	Proteobacteria	Gammaproteobacteria	Betaproteobacteriales	TRA3-20		Other Bacteria
OTU_131	5	0	0	0	0	0	Proteobacteria	Gammaproteobacteria	Betaproteobacteriales	Burkholderiaceae	Delftia	Other Bacteria
OTU_132	0	0	0	2	0	0	Proteobacteria	Betaproteobacteria	Neisseriales	Neisseriaceae	Snodgrassella*	Other Bacteria
OTU_133	0	0	0	3	0	0	Acidobacteria	Acidobacteriia	Solibacterales	Solibacteraceae(Subgroup3)	Bryobacter	Other Bacteria
OTU_135	0	0	0	3	0	0	Actinobacteria	Acidimicrobiia	Actinomarinales			Other Bacteria
OTU_137	0	0	2	0	0	0	Armatimonadetes	Chthonomonadetes	Chthonomonadales	Chthonomonadaceae	Chthonomonas	Other Bacteria
OTU_138	0	0	0	2	0	0	Acidobacteria	Acidobacteriia	Solibacterales	Solibacteraceae(Subgroup3)	PAUC26f	Other Bacteria
OTU_139	0	0	0	2	0	0	Proteobacteria	Deltaproteobacteria	Myxococcales	Myxococcaceae		Other Bacteria
OTU_140	2	82	69	26	44	15	Proteobacteria	Alphaproteobacteria	Rhizobiales	Brucellaceae	Ochrobactrum	Other Bacteria
OTU_141	16	9	19	1	15	3	Proteobacteria	Gammaproteobacteria				Other Bacteria
OTU_143	8	0	0	0	0	0	Actinobacteria	Actinobacteria	Propionibacteriales	Nocardioidaceae	Nocardioides	Other Bacteria
OTU_147	62	41	28	195	188	291	Proteobacteria	Alphaproteobacteria	Rhodobacterales	Rhodobacteraceae	HIMB11	Other Bacteria
OTU_150	0	2	0	0	0	0	Proteobacteria	Alphaproteobacteria	Rhizobiales	Devosiaceae	Devosia	Other Bacteria
OTU_151	3	0	0	0	0	0	Proteobacteria	Alphaproteobacteria	Rhizobiales	Xanthobacteraceae	Pseudorhodoplanes	Other Bacteria
OTU_152	0	0	0	2	0	0	Proteobacteria	Alphaproteobacteria	Rhizobiales	Hyphomicrobiaceae	Hyphomicrobium	Other Bacteria
OTU_153	8	0	0	0	0	0	Proteobacteria	Alphaproteobacteria	Rhizobiales	Xanthobacteraceae		Other Bacteria
OTU_154	1	0	14	0	0	0	Proteobacteria	Alphaproteobacteria	Rhizobiales	Hyphomicrobiaceae		Other Bacteria
OTU_157	0	0	0	2	0	0	Proteobacteria	Betaproteobacteria	Neisseriales	Neisseriaceae	Neisseria	Other Bacteria
OTU_158	0	0	0	4	0	2	Proteobacteria	Betaproteobacteria	Neisseriales	Neisseriaceae	Snodgrassella*	Other Bacteria
OTU_160	0	0	0	2	0	0	Armatimonadetes	Fimbriimonadia	Fimbriimonadales	Fimbriimonadaceae		Other Bacteria
OTU_161	0	0	0	2	0	0	Proteobacteria	Alphaproteobacteria	Rhodobacterales	Rhodobacteraceae		Other Bacteria
OTU_165	0	0	0	0	0	2	Proteobacteria	Gammaproteobacteria	Orbales	Orbaceae	Gilliamella*	Other Bacteria
OTU_17	0	0	26	0	1	0	Chloroflexi	Anaerolineae	SBR1031	A4b		Other Bacteria
OTU_171	3	7	13	4	24	24	Actinobacteria	Actinobacteria	Bifidobacteriales	Bifidobacteriaceae	Bifidobacterium*	Other Bacteria
OTU_173	2	0	2	13	0	1	Proteobacteria	Gammaproteobacteria				Other Bacteria
OTU_174	0	10	2	3	0	0	Proteobacteria	Alphaproteobacteria				Other Bacteria
OTU_176	0	25	28	0	1	0	Proteobacteria	Gammaproteobacteria				Other Bacteria
OTU_178	0	1	0	2	0	0	Proteobacteria	Betaproteobacteria	Neisseriales	Neisseriaceae	Snodgrassella*	Other Bacteria
OTU_181	4	0	0	0	0	0	Proteobacteria	Alphaproteobacteria	Rhizobiales	Rhizobiaceae	Nitratireductor	Other Bacteria
OTU_182	0	3	2	0	0	1	Proteobacteria	Alphaproteobacteria	Rhizobiales	Brucellaceae		Other Bacteria
OTU_183	3	0	0	0	0	1	Proteobacteria	Alphaproteobacteria	Acetobacterales	Acetobacteraceae	Commensalibacter*	Other Bacteria
OTU_184	0	0	2	0	0	0	Proteobacteria	Betaproteobacteria	Neisseriales	Neisseriaceae		Other Bacteria
OTU_185	4	2	0	0	0	0	Proteobacteria	Gammaproteobacteria				Other Bacteria
OTU_186	0	2	3	0	0	1	Proteobacteria	Gammaproteobacteria	Orbales	Orbaceae	Gilliamella*	Other Bacteria
OTU_188	0	0	0	0	2	0	Proteobacteria	Betaproteobacteria	Neisseriales	Neisseriaceae		Other Bacteria
OTU_19	0	6	0	0	33	1	Proteobacteria	Gammaproteobacteria	Betaproteobacteriales	Burkholderiaceae	Ralstonia	Other Bacteria
OTU_190	0	0	1	0	0	5	Proteobacteria	Gammaproteobacteria	Pseudomonadales	Moraxellaceae	Acinetobacter	Other Bacteria
OTU_191	0	0	0	2	0	0	Proteobacteria	Alphaproteobacteria	Rhodobacterales	Rhodobacteraceae	Magnetospirillum	Other Bacteria
OTU_192	3	0	1	0	0	0	Proteobacteria	Gammaproteobacteria	Pseudomonadales	Pseudomonadaceae	Pseudomonas	Other Bacteria
OTU_193	0	0	2	0	0	0	Proteobacteria	Alphaproteobacteria	Rhizobiales	Rhodobiaceae	Tepidamorphus	Other Bacteria
OTU_194	0	0	0	2	0	0	Proteobacteria	Gammaproteobacteria				Other Bacteria
OTU_202	2	0	0	0	2	0	Proteobacteria	Gammaproteobacteria				Other Bacteria
OTU_21	0	18	1	2	4	3	Proteobacteria	Alphaproteobacteria	Sphingomonadales	Sphingomonadaceae		Other Bacteria
OTU_210	0	0	4	0	1	0	Actinobacteria	Actinobacteria	Bifidobacteriales	Bifidobacteriaceae	Bifidobacterium*	Other Bacteria
OTU_214	0	2	0	0	2	0	Proteobacteria	Alphaproteobacteria	Rhizobiales	Rhizobiaceae	Rhizobium	Other Bacteria
OTU_216	0	0	0	2	0	0	Armatimonadetes	Chthonomonadetes	Chthonomonadales	Chthonomonadaceae	Chthonomonas	Other Bacteria
OTU_217	0	0	0	3	0	0	Proteobacteria	Deltaproteobacteria	Myxococcales	Sandaracinaceae	Sandaracinus	Other Bacteria
OTU_219	0	0	0	0	3	0	Proteobacteria	Gammaproteobacteria	Betaproteobacteriales	Burkholderiaceae	Massilia	Other Bacteria
OTU_220	0	2	0	0	0	0	Proteobacteria	Gammaproteobacteria	Betaproteobacteriales	Burkholderiaceae	Ramlibacter	Other Bacteria
OTU_221	0	0	10	0	0	0	Armatimonadetes	Chthonomonadetes	Chthonomonadales	Chthonomonadaceae	Chthonomonas	Other Bacteria
OTU_23	0	2	10	0	32	5	Proteobacteria	Alphaproteobacteria	Caulobacterales	Caulobacteraceae	Brevundimonas	Other Bacteria
OTU_231	0	0	0	2	0	0	Proteobacteria	Gammaproteobacteria				Other Bacteria
OTU_232	3	0	3	0	0	0	Proteobacteria	Alphaproteobacteria	Rhizobiales	Stappiaceae	Labrenzia	Other Bacteria
OTU_233	4	0	0	0	0	0	Proteobacteria	Gammaproteobacteria				Other Bacteria
OTU_235	15	184	348	20	104	28	Actinobacteria	Actinobacteria	Bifidobacteriales	Bifidobacteriaceae	Bifidobacterium*	Other Bacteria
OTU_237	0	0	0	2	0	0	Proteobacteria	Gammaproteobacteria				Other Bacteria
OTU_240	0	0	0	0	2	0	Proteobacteria	Gammaproteobacteria	Orbales	Orbaceae	Orbus	Other Bacteria
OTU_242	0	3	0	0	0	0	Proteobacteria	Gammaproteobacteria				Other Bacteria
OTU_243	0	0	0	0	2	5	Proteobacteria	Gammaproteobacteria	Orbales	Orbaceae	Gilliamella*	Other Bacteria
OTU_246	2	29	19	1	12	1	Unc. Bacteria					Other Bacteria
OTU_247	2	0	0	1	2	0	Proteobacteria	Betaproteobacteria				Other Bacteria
OTU_249	0	0	0	0	3	0	Proteobacteria	Gammaproteobacteria	Orbales	Orbaceae		Other Bacteria
OTU_25	36	0	0	0	9	0	Proteobacteria	Alphaproteobacteria	Rhizobiales	Rhizobiaceae	Mesorhizobium	Other Bacteria
OTU_252	2	8	3	1	5	5	Proteobacteria	Gammaproteobacteria	Orbales	Orbaceae	Gilliamella*	Other Bacteria
OTU_253	0	2	0	0	0	0	Proteobacteria	Gammaproteobacteria				Other Bacteria
OTU_255	4	163	208	12	93	16	Unc. Bacteria					Other Bacteria
OTU_257	0	2	2	0	1	0	Proteobacteria	Gammaproteobacteria	Orbales	Orbaceae	Gilliamella*	Other Bacteria
OTU_258	0	11	7	0	2	0	Actinobacteria	Actinobacteria	Bifidobacteriales	Bifidobacteriaceae		Other Bacteria
OTU_259	0	0	1	2	0	2	Proteobacteria	Gammaproteobacteria				Other Bacteria
OTU_26	0	10	0	0	23	0	Proteobacteria	Alphaproteobacteria	Reyranellales	Reyranellaceae	Reyranella	Other Bacteria
OTU_260	1	37	23	0	13	1	Unc. Bacteria					Other Bacteria
OTU_261	0	6	9	3	1	3	Actinobacteria	Actinobacteria	Bifidobacteriales	Bifidobacteriaceae	Bifidobacterium*	Other Bacteria
OTU_262	0	0	2	0	0	0	Firmicutes	Bacilli	Bacillales	Bacillaceae	Bacillus	Other Bacteria
OTU_268	0	0	0	2	0	0	Proteobacteria	Gammaproteobacteria				Other Bacteria
OTU_27	0	0	14	0	0	0	Bacteroidetes	Bacteroidia	Chitinophagales	Chitinophagaceae		Other Bacteria
OTU_270	5	0	0	0	0	0	Planctomycetes	Planctomycetacia	Gemmatales	Gemmataceae		Other Bacteria
OTU_271	0	0	0	2	0	0	Planctomycetes	Planctomycetacia	Planctomycetales			Other Bacteria
OTU_272	0	0	0	3	0	0	Planctomycetes	Planctomycetacia	Planctomycetales	Rubinisphaeraceae		Other Bacteria
OTU_273	0	0	0	2	0	0	Acidobacteria	Blastocatellia(Subgroup4)	Blastocatellales	Blastocatellaceae	Blastocatella	Other Bacteria
OTU_274	0	0	0	2	0	0	WPS-2					Other Bacteria
OTU_275	0	0	2	0	0	0	Bacteroidetes	Bacteroidia	Bacteroidales	Paludibacteraceae		Other Bacteria
OTU_276	0	0	0	2	0	0	Bacteroidetes	Ignavibacteria	OPB56			Other Bacteria
OTU_277	0	2	0	0	0	0	Proteobacteria					Other Bacteria
OTU_278	0	0	0	2	0	0	BRC1					Other Bacteria
OTU_279	0	0	0	0	2	0	Proteobacteria	Gammaproteobacteria	Orbales	Orbaceae		Other Bacteria
OTU_281	0	0	0	0	0	2	Proteobacteria	Gammaproteobacteria	Orbales	Orbaceae		Other Bacteria
OTU_282	0	0	0	2	0	0	Proteobacteria	Gammaproteobacteria	Orbales	Orbaceae	Gilliamella*	Other Bacteria
OTU_283	0	0	4	0	7	0	Unc. Bacteria					Other Bacteria
OTU_284	0	3	0	0	0	0	Actinobacteria	Actinobacteria	Bifidobacteriales	Bifidobacteriaceae	Bifidobacterium*	Other Bacteria
OTU_289	0	2	0	0	0	0	Actinobacteria	Actinobacteria				Other Bacteria
OTU_31	5	5	0	0	0	0	Proteobacteria	Gammaproteobacteria	Pseudomonadales	Pseudomonadaceae	Pseudomonas	Other Bacteria
OTU_34	18	2	1	0	6	0	Firmicutes	Bacilli	Bacillales	Bacillaceae	Anaerobacillus	Other Bacteria
OTU_35	6	0	0	0	0	0	Firmicutes	Bacilli	Bacillales	Bacillaceae	Bacillus	Other Bacteria
OTU_36	0	5	2	0	5	1	Proteobacteria	Alphaproteobacteria	Sphingomonadales	Sphingomonadaceae	Sphingomonas	Other Bacteria
OTU_37	3	38	28	0	17	5	Proteobacteria	Gammaproteobacteria				Other Bacteria
OTU_38	10	0	0	0	3	1	Proteobacteria	Gammaproteobacteria	Betaproteobacteriales	Burkholderiaceae	Tepidimonas	Other Bacteria
OTU_39	0	0	13	0	0	0	Proteobacteria	Alphaproteobacteria	Caulobacterales	Hyphomonadaceae	Hyphobacterium	Other Bacteria
OTU_43	0	0	0	0	4	0	Proteobacteria	Gammaproteobacteria				Other Bacteria
OTU_45	0	0	0	0	0	7	Proteobacteria	Gammaproteobacteria	Pseudomonadales	Moraxellaceae	Acinetobacter	Other Bacteria
OTU_46	1	0	4	0	5	0	Proteobacteria	Alphaproteobacteria	Paracaedibacterales	Paracaedibacteraceae	Candidatus Paracaedibacter	Other Bacteria
OTU_47	4	104	92	7	29	16	Proteobacteria	Gammaproteobacteria				Other Bacteria
OTU_48	28	0	1	0	0	1	Proteobacteria	Gammaproteobacteria				Other Bacteria
OTU_49	0	0	0	0	4	0	Actinobacteria	Actinobacteria	Corynebacteriales	Corynebacteriaceae	Corynebacterium	Other Bacteria
OTU_50	0	0	0	11	0	0	Proteobacteria	Gammaproteobacteria	Xanthomonadales			Other Bacteria
OTU_51	16	131	135	107	109	76	Proteobacteria					Other Bacteria
OTU_52	0	0	0	5	0	0	Gemmatimonadetes	Gemmatimonadetes	Gemmatimonadales	Gemmatimonadaceae		Other Bacteria
OTU_53	0	0	0	4	0	0	Proteobacteria	Gammaproteobacteria	Xanthomonadales			Other Bacteria
OTU_55	0	7	7	0	4	0	Proteobacteria	Alphaproteobacteria	Sphingomonadales	Sphingomonadaceae	Sphingopyxis	Other Bacteria
OTU_56	0	0	0	5	0	0	Proteobacteria	Gammaproteobacteria	Ga0077536			Other Bacteria
OTU_57	0	0	4	5	6	1	Proteobacteria	Alphaproteobacteria	Sphingomonadales	Sphingomonadaceae		Other Bacteria
OTU_60	1	5	7	2	8	0	Unc. Bacteria					Other Bacteria
OTU_61	8	9	5	2	3	7	Firmicutes	Bacilli				Other Bacteria
OTU_62	0	0	0	4	0	0	Planctomycetes	Planctomycetacia	Pirellulales	Pirellulaceae	Blastopirellula	Other Bacteria
OTU_63	0	0	0	3	0	0	Planctomycetes	Planctomycetacia	Planctomycetales	Schlesneriaceae	Planctopirus	Other Bacteria
OTU_64	0	0	0	0	0	3	Planctomycetes	Planctomycetacia	Pirellulales	Pirellulaceae		Other Bacteria
OTU_65	1515	635	568	210	560	728	Firmicutes	Bacilli				Other Bacteria
OTU_72	0	0	1	4	0	0	Firmicutes	Bacilli				Other Bacteria
OTU_73	6	2	0	0	0	0	Proteobacteria	Gammaproteobacteria	Betaproteobacteriales	Burkholderiaceae		Other Bacteria
OTU_75	0	5	0	0	0	0	Proteobacteria	Gammaproteobacteria	Betaproteobacteriales	Burkholderiaceae	Janthinobacterium	Other Bacteria
OTU_76	0	0	0	11	0	0	Proteobacteria	Gammaproteobacteria	Betaproteobacteriales	Methylophilaceae		Other Bacteria
OTU_78	0	0	3	0	0	0	Unc. Bacteria					Other Bacteria
OTU_83	4	0	3	0	0	2	Proteobacteria	Gammaproteobacteria				Other Bacteria
OTU_85	0	0	1	13	0	0	Proteobacteria	Alphaproteobacteria	Caulobacterales	Caulobacteraceae	Caulobacter	Other Bacteria
OTU_86	3	0	0	0	0	0	Acidobacteria	Acidobacteriia	Solibacterales	Solibacteraceae(Subgroup3)		Other Bacteria
OTU_87	0	0	0	4	0	0	Proteobacteria	Gammaproteobacteria	KI89Aclade			Other Bacteria
OTU_88	0	8	0	0	0	1	Proteobacteria	Alphaproteobacteria	Acetobacterales	Acetobacteraceae		Other Bacteria
OTU_90	0	0	0	0	0	4	Proteobacteria	Betaproteobacteria	Neisseriales	Neisseriaceae	Snodgrassella*	Other Bacteria
OTU_92	3	1	0	0	0	2	Proteobacteria	Gammaproteobacteria				Other Bacteria
OTU_93	0	0	0	3	0	0	Proteobacteria	Alphaproteobacteria	Acetobacterales	Acetobacteraceae		Other Bacteria
OTU_94	0	11	0	0	0	0	Firmicutes	Bacilli	Bacillales	Bacillaceae	Bacillus	Other Bacteria
OTU_95	2	0	2	1	2	2	Proteobacteria	Gammaproteobacteria				Other Bacteria
OTU_99	3	0	0	0	0	0	Planctomycetes	Planctomycetacia	Gemmatales	Gemmataceae	Fimbriiglobus	Other Bacteria
OTU_227	2	0	0	0	0	0	Proteobacteria	Betaproteobacteria				Other Bacteria
OTU_18	0	35	16	3	0	2	Proteobacteria	Gammaproteobacteria	Enterobacteriales	Enterobacteriaceae	Escherichia-Shigella	Other Enterobacteriaceae
OTU_285	2	4	0	0	2	1	Proteobacteria	Gammaproteobacteria	Enterobacteriales	Enterobacteriaceae		Other Enterobacteriaceae
OTU_30	114	26	62	108	155	319	Proteobacteria	Gammaproteobacteria	Enterobacteriales	Enterobacteriaceae		Other Enterobacteriaceae
OTU_104	15	105	93	1	30	0	Firmicutes	Bacilli	Lactobacillales	Lactobacillaceae	Lactobacillus*	Other Lactobacillus sp.
OTU_105	0	4	0	0	0	0	Firmicutes	Bacilli	Lactobacillales	Lactobacillaceae	Lactobacillus*	Other Lactobacillus sp.
OTU_106	22	602	177	1	171	5	Firmicutes	Bacilli	Lactobacillales	Lactobacillaceae	Lactobacillus*	Other Lactobacillus sp.
OTU_109	0	0	3	0	0	0	Firmicutes	Bacilli	Lactobacillales	Lactobacillaceae	Lactobacillus*	Other Lactobacillus sp.
OTU_126	0	2	0	0	0	0	Firmicutes	Bacilli	Lactobacillales	Lactobacillaceae	Lactobacillus*	Other Lactobacillus sp.
OTU_134	46	302	89	13	121	28	Firmicutes	Bacilli	Lactobacillales	Lactobacillaceae	Lactobacillus*	Other Lactobacillus sp.
OTU_142	2	5	8	1	2	0	Firmicutes	Bacilli	Lactobacillales	Lactobacillaceae	Lactobacillus*	Other Lactobacillus sp.
OTU_144	0	0	2	0	3	0	Firmicutes	Bacilli	Lactobacillales	Lactobacillaceae	Lactobacillus*	Other Lactobacillus sp.
OTU_146	0	0	0	0	2	0	Firmicutes	Bacilli	Lactobacillales	Lactobacillaceae	Lactobacillus*	Other Lactobacillus sp.
OTU_149	0	3	5	0	3	3	Firmicutes	Bacilli	Lactobacillales	Lactobacillaceae	Lactobacillus*	Other Lactobacillus sp.
OTU_155	1	38	19	3	20	2	Firmicutes	Bacilli	Lactobacillales	Lactobacillaceae	Lactobacillus*	Other Lactobacillus sp.
OTU_167	0	0	2	0	2	0	Firmicutes	Bacilli	Lactobacillales	Lactobacillaceae	Lactobacillus*	Other Lactobacillus sp.
OTU_175	0	0	0	0	0	3	Firmicutes	Bacilli	Lactobacillales	Lactobacillaceae	Lactobacillus*	Other Lactobacillus sp.
OTU_187	1	0	2	0	3	0	Firmicutes	Bacilli	Lactobacillales	Lactobacillaceae	Lactobacillus*	Other Lactobacillus sp.
OTU_189	0	0	0	0	3	0	Firmicutes	Bacilli	Lactobacillales	Lactobacillaceae	Lactobacillus*	Other Lactobacillus sp.
OTU_195	24	28	13	3	11	21	Firmicutes	Bacilli	Lactobacillales	Lactobacillaceae	Lactobacillus*	Other Lactobacillus sp.
OTU_196	1	11	6	0	0	0	Firmicutes	Bacilli	Lactobacillales	Lactobacillaceae	Lactobacillus*	Other Lactobacillus sp.
OTU_197	3	0	0	0	0	0	Firmicutes	Bacilli	Lactobacillales	Lactobacillaceae	Lactobacillus*	Other Lactobacillus sp.
OTU_198	7	37	33	8	17	10	Firmicutes	Bacilli	Lactobacillales	Lactobacillaceae	Lactobacillus*	Other Lactobacillus sp.
OTU_199	9	0	0	0	0	0	Firmicutes	Bacilli	Lactobacillales	Lactobacillaceae	Lactobacillus*	Other Lactobacillus sp.
OTU_200	2	0	0	0	0	0	Firmicutes	Bacilli	Lactobacillales	Lactobacillaceae	Lactobacillus*	Other Lactobacillus sp.
OTU_201	0	3	6	0	0	0	Firmicutes	Bacilli	Lactobacillales	Lactobacillaceae	Lactobacillus*	Other Lactobacillus sp.
OTU_203	0	6	4	1	7	2	Firmicutes	Bacilli	Lactobacillales	Lactobacillaceae	Lactobacillus*	Other Lactobacillus sp.
OTU_204	0	0	3	0	0	0	Firmicutes	Bacilli	Lactobacillales	Lactobacillaceae	Lactobacillus*	Other Lactobacillus sp.
OTU_205	1	5	0	0	4	0	Firmicutes	Bacilli	Lactobacillales	Lactobacillaceae	Lactobacillus*	Other Lactobacillus sp.
OTU_206	0	0	2	0	0	0	Firmicutes	Bacilli	Lactobacillales	Lactobacillaceae	Lactobacillus*	Other Lactobacillus sp.
OTU_207	5	0	0	0	0	0	Firmicutes	Bacilli	Lactobacillales	Lactobacillaceae	Lactobacillus*	Other Lactobacillus sp.
OTU_208	7	77	173	1	196	1	Firmicutes	Bacilli	Lactobacillales	Lactobacillaceae	Lactobacillus*	Other Lactobacillus sp.
OTU_209	0	2	0	0	0	0	Firmicutes	Bacilli	Lactobacillales	Lactobacillaceae	Lactobacillus*	Other Lactobacillus sp.
OTU_215	26	307	740	13	418	3	Firmicutes	Bacilli	Lactobacillales	Lactobacillaceae	Lactobacillus*	Other Lactobacillus sp.
OTU_228	1	0	0	1	1	2	Firmicutes	Bacilli	Lactobacillales	Lactobacillaceae	Lactobacillus*	Other Lactobacillus sp.
OTU_229	0	0	3	0	0	0	Firmicutes	Bacilli	Lactobacillales	Lactobacillaceae	Lactobacillus*	Other Lactobacillus sp.
OTU_234	0	2	0	0	0	0	Firmicutes	Bacilli	Lactobacillales	Lactobacillaceae	Lactobacillus*	Other Lactobacillus sp.
OTU_236	0	0	0	0	2	0	Firmicutes	Bacilli	Lactobacillales	Lactobacillaceae	Lactobacillus*	Other Lactobacillus sp.
OTU_238	2	2	0	0	6	1	Firmicutes	Bacilli	Lactobacillales	Lactobacillaceae	Lactobacillus*	Other Lactobacillus sp.
OTU_251	0	0	0	0	2	0	Firmicutes	Bacilli	Lactobacillales	Lactobacillaceae	Lactobacillus*	Other Lactobacillus sp.
OTU_254	0	0	0	0	2	0	Firmicutes	Bacilli	Lactobacillales	Lactobacillaceae	Lactobacillus*	Other Lactobacillus sp.
OTU_263	0	6	0	0	4	0	Firmicutes	Bacilli	Lactobacillales	Lactobacillaceae	Lactobacillus*	Other Lactobacillus sp.
OTU_264	1	19	9	0	5	2	Firmicutes	Bacilli	Lactobacillales	Lactobacillaceae	Lactobacillus*	Other Lactobacillus sp.
OTU_265	0	2	0	0	0	0	Firmicutes	Bacilli	Lactobacillales	Lactobacillaceae	Lactobacillus*	Other Lactobacillus sp.
OTU_266	0	0	3	0	0	1	Firmicutes	Bacilli	Lactobacillales	Lactobacillaceae	Lactobacillus*	Other Lactobacillus sp.
OTU_28	2	20	32	8	8	10	Firmicutes	Bacilli	Lactobacillales	Lactobacillaceae	Lactobacillus*	Other Lactobacillus sp.
OTU_287	4	29	68	9	27	19	Firmicutes	Bacilli	Lactobacillales	Lactobacillaceae	Lactobacillus*	Other Lactobacillus sp.
OTU_32	4	20	8	0	4	0	Firmicutes	Bacilli	Lactobacillales	Lactobacillaceae	Lactobacillus*	Other Lactobacillus sp.
OTU_58	2	0	0	0	150	11	Firmicutes	Bacilli	Lactobacillales	Lactobacillaceae	Lactobacillus*	Other Lactobacillus sp.
OTU_66	20	141	43	3	29	9	Firmicutes	Bacilli	Lactobacillales	Lactobacillaceae	Lactobacillus*	Other Lactobacillus sp.
OTU_80	2	27	25	0	6	1	Firmicutes	Bacilli	Lactobacillales	Lactobacillaceae	Lactobacillus*	Other Lactobacillus sp.
OTU_81	3	0	0	0	0	0	Firmicutes	Bacilli	Lactobacillales	Lactobacillaceae	Lactobacillus*	Other Lactobacillus sp.
OTU_82	2	8	3	0	5	0	Firmicutes	Bacilli	Lactobacillales	Lactobacillaceae	Lactobacillus*	Other Lactobacillus sp.
OTU_84	0	3	0	0	0	0	Firmicutes	Bacilli	Lactobacillales	Lactobacillaceae	Lactobacillus*	Other Lactobacillus sp.
OTU_89	0	0	3	0	0	0	Firmicutes	Bacilli	Lactobacillales	Lactobacillaceae	Lactobacillus*	Other Lactobacillus sp.
OTU_14	1	1	1	41	3	8	Proteobacteria	Betaproteobacteria	Neisseriales	Neisseriaceae	Snodgrassella	Snodgrassella
OTU_156	0	0	0	0	0	3	Proteobacteria	Betaproteobacteria	Neisseriales	Neisseriaceae	Snodgrassella	Snodgrassella
OTU_162	0	0	0	2	0	0	Proteobacteria	Betaproteobacteria	Neisseriales	Neisseriaceae	Snodgrassella	Snodgrassella
OTU_163	0	0	0	2	0	0	Proteobacteria	Betaproteobacteria	Neisseriales	Neisseriaceae	Snodgrassella	Snodgrassella
OTU_166	0	0	0	3	0	0	Proteobacteria	Betaproteobacteria	Neisseriales	Neisseriaceae	Snodgrassella	Snodgrassella
OTU_168	0	0	0	2	0	0	Proteobacteria	Betaproteobacteria	Neisseriales	Neisseriaceae	Snodgrassella	Snodgrassella
OTU_2	482	704	842	26641	856	2147	Proteobacteria	Betaproteobacteria	Neisseriales	Neisseriaceae	Snodgrassella	Snodgrassella
OTU_20	0	2	2	38	1	1	Proteobacteria	Betaproteobacteria	Neisseriales	Neisseriaceae	Snodgrassella	Snodgrassella
OTU_245	0	0	1	12	0	0	Proteobacteria	Betaproteobacteria	Neisseriales	Neisseriaceae	Snodgrassella	Snodgrassella
OTU_288	0	0	0	2	0	0	Proteobacteria	Betaproteobacteria	Neisseriales	Neisseriaceae	Snodgrassella	Snodgrassella
OTU_91	0	0	0	9	2	0	Proteobacteria	Betaproteobacteria	Neisseriales	Neisseriaceae	Snodgrassella	Snodgrassella

## Sheet: OTU_Bacteria DNA_Saudi Bees
Supplementary Data S1. Bacterial OTUs abundance and distribution among samples (gut compartments) obtained using DNA from forager bees collected in Saudi Arabia as template. Genus label with star (*) did not show percentage of identity >97% to be considered in the categories of the corbiculate-bees core microbiome; two stars (**) indicate the category name used for the OTUs taxonomy; # indicate t…
ID			Crop			Midgut					Ileum							Rectum			Taxonomy						GCN 16S#
	C6	C7	C8	C9	C10	M6	M7	M8	M9	M10	I6	I7	I8	I9	I10	R06	R07	R08	R09	R10	Phylum	Class	Order	Family	Genus	Category**
OTU_9	13	7	6	17	19	3	7	2	2	2	9695	12423	4503	1294	1308	6148	7340	5868	4007	3842	Actinobacteria	Actinobacteria	Bifidobacteriales	Bifidobacteriaceae	Bifidobacterium	Bifidobacterium	4
OTU_43	0	0	0	0	0	0	0	0	0	0	0	0	0	0	0	0	0	1	0	0	Bacteroidetes	Bacteroidia	Flavobacteriales	Weeksellaceae	Apibacter	Apibacter	4
OTU_74	4	0	0	0	0	18	0	0	0	0	2	0	0	0	0	0	0	0	0	0	Firmicutes	Bacilli	Bacillales	Bacillaceae	Bacillus	Other	6
OTU_511	6	0	0	0	0	0	0	1	0	0	0	0	0	0	0	0	0	0	0	0	Firmicutes	Bacilli	Bacillales	Bacillaceae	Bacillus	Other	7
OTU_353	2	0	0	0	0	0	0	0	0	0	0	0	0	0	0	0	0	0	0	0	Firmicutes	Bacilli	Bacillales			Other	4
OTU_610	0	0	0	0	0	0	0	0	2	0	0	0	0	0	0	0	0	0	0	0	Firmicutes	Bacilli	Bacillales			Other	4
OTU_16	288	277	42	167	407	184	38	42	1	41	569	3080	144	138	99	605	862	1093	456	664	Firmicutes	Bacilli	Lactobacillales	Lactobacillaceae	Lactobacillus	Firm-4	4
OTU_6	3381	1634	626	2020	15462	327	195	168	91	182	2822	18243	466	2378	287	4950	8874	4879	9513	1996	Firmicutes	Bacilli	Lactobacillales	Lactobacillaceae	Lactobacillus	Firm-4	7
OTU_77	36	6	5	22	105	0	0	0	0	0	0	1	0	0	0	1	13	6	9	0	Firmicutes	Bacilli	Lactobacillales	Lactobacillaceae	Lactobacillus	Firm-4	7
OTU_3	25034	7807	2026	33708	15811	7014	9979	4440	2483	1054	27422	15658	2502	7400	2548	28840	26830	31050	51426	11600	Firmicutes	Bacilli	Lactobacillales	Lactobacillaceae	Lactobacillus	Firm-5	2
OTU_179	116	120	6	50	46	783	415	290	267	569	157	129	70	59	26	97	65	215	29	76	Firmicutes	Bacilli	Lactobacillales	Lactobacillaceae	Lactobacillus	Firm-5	4
OTU_41	21	15	20	130	117	4	45	28	10	1	57	19	6	9	9	47	36	43	55	14	Firmicutes	Bacilli	Lactobacillales	Lactobacillaceae	Lactobacillus	Firm-5	4
OTU_39	3	4	10	79	48	1	8	8	2	0	35	22	6	23	1	23	54	33	115	10	Firmicutes	Bacilli	Lactobacillales	Lactobacillaceae	Lactobacillus	Firm-5	4
OTU_403	50	24	1	35	25	49	22	8	13	8	5	0	1	5	2	7	7	20	11	5	Firmicutes	Bacilli	Lactobacillales	Lactobacillaceae	Lactobacillus	Firm-5	4
OTU_486	64	6	18	19	3	28	20	8	9	8	9	5	0	5	0	5	10	8	21	3	Firmicutes	Bacilli	Lactobacillales	Lactobacillaceae	Lactobacillus	Firm-5	4
OTU_4	9509	3473	534	9060	3868	26745	6615	5380	11902	9535	18827	16044	6713	17072	2263	12217	6448	22993	14917	5798	Firmicutes	Bacilli	Lactobacillales	Lactobacillaceae	Lactobacillus	Firm-5	5
OTU_404	1253	346	13	463	199	1620	750	450	513	482	313	300	89	202	31	500	354	695	746	192	Firmicutes	Bacilli	Lactobacillales	Lactobacillaceae	Lactobacillus	Firm-5	5
OTU_166	25	26	9	133	67	14	16	20	4	3	234	73	6	37	31	172	55	146	148	64	Firmicutes	Bacilli	Lactobacillales	Lactobacillaceae	Lactobacillus	Firm-5	5
OTU_393	11	3	2	0	1	7	1	1	4	0	0	0	0	1	0	0	1	1	4	0	Firmicutes	Bacilli	Lactobacillales	Lactobacillaceae	Lactobacillus	Firm-5	5
OTU_434	0	0	0	0	2	0	0	0	0	0	0	0	0	0	0	0	0	0	0	0	Firmicutes	Bacilli	Lactobacillales	Lactobacillaceae	Lactobacillus	Firm-5	5
OTU_412	19	7	0	21	18	13	1	3	1	1	3	5	0	0	0	3	5	5	9	0	Firmicutes	Bacilli	Lactobacillales	Lactobacillaceae	Lactobacillus	Firm-5	8
OTU_599	0	0	0	0	0	2	0	0	0	0	0	0	0	0	0	0	0	0	0	0	Firmicutes	Bacilli	Lactobacillales	Carnobacteriaceae	Carnobacterium	Other	5
OTU_445	3	0	0	0	0	0	0	0	0	0	0	0	0	0	0	1	0	0	1	0	Firmicutes	Bacilli	Lactobacillales	Carnobacteriaceae	Carnobacterium	Other	7
OTU_608	18	0	0	0	0	8	0	0	0	0	1	0	0	0	0	6	0	0	0	0	Firmicutes	Bacilli	Lactobacillales	Carnobacteriaceae	Carnobacterium	Other	7
OTU_453	4	0	0	0	0	0	0	0	0	0	0	0	0	0	0	0	0	0	0	0	Firmicutes	Bacilli	Lactobacillales	Enterococcaceae	Enterococcus	Other	7
OTU_399	1	0	0	0	0	10	0	0	0	0	0	0	0	0	0	0	0	0	0	0	Firmicutes	Bacilli	Lactobacillales	Lactobacillaceae	Lactobacillus*	Other Lactobacillus sp.	4
OTU_504	0	3	0	0	3	1	0	2	0	0	0	0	0	0	0	0	0	0	0	0	Firmicutes	Bacilli	Lactobacillales	Lactobacillaceae	Lactobacillus*	Other Lactobacillus sp.	4
OTU_76	2	0	0	0	0	0	0	0	3	0	0	0	0	0	0	1	0	1	0	0	Firmicutes	Bacilli	Lactobacillales	Lactobacillaceae	Lactobacillus*	Other Lactobacillus sp.	4
OTU_355	0	0	0	0	2	0	0	0	0	0	0	0	0	0	0	0	0	0	0	0	Firmicutes	Bacilli	Lactobacillales	Lactobacillaceae	Lactobacillus*	Other Lactobacillus sp.	4
OTU_35	13	0	0	0	0	101	0	0	0	0	0	0	0	0	0	0	0	0	0	0	Firmicutes	Bacilli	Lactobacillales	Lactobacillaceae	Lactobacillus*	Other Lactobacillus sp.	5
OTU_75	18	0	18	0	0	2	0	0	3	1	0	0	0	0	0	0	0	2	0	0	Firmicutes	Bacilli	Lactobacillales	Lactobacillaceae	Lactobacillus*	Other Lactobacillus sp.	5
OTU_637	12	0	0	0	0	0	0	0	0	0	0	0	0	0	0	0	0	0	0	0	Firmicutes	Bacilli	Lactobacillales	Lactobacillaceae	Lactobacillus*	Other Lactobacillus sp.	5
OTU_436	0	0	0	0	0	0	0	0	0	0	6	0	0	0	0	1	0	0	0	0	Firmicutes	Bacilli	Lactobacillales	Lactobacillaceae	Lactobacillus*	Other Lactobacillus sp.	5
OTU_374	2	0	0	0	0	0	0	0	0	0	0	0	0	0	0	0	0	0	0	0	Firmicutes	Bacilli	Lactobacillales	Lactobacillaceae	Lactobacillus*	Other Lactobacillus sp.	5
OTU_465	0	0	0	3	0	0	0	0	0	0	0	0	0	0	0	0	0	0	0	0	Firmicutes	Bacilli	Lactobacillales	Lactobacillaceae	Lactobacillus*	Other Lactobacillus sp.	6
OTU_357	0	0	17	0	7	0	0	0	0	0	1	0	0	0	0	0	0	0	0	0	Firmicutes	Bacilli	Lactobacillales	Lactobacillaceae	Lactobacillus*	Other Lactobacillus sp.	7
OTU_435	0	0	0	0	0	9	0	0	0	0	0	0	0	0	0	0	0	0	0	0	Firmicutes	Bacilli	Lactobacillales	Lactobacillaceae	Lactobacillus*	Other Lactobacillus sp.	7
OTU_300	0	0	0	0	0	0	0	0	2	0	0	0	0	0	0	0	0	0	0	0	Firmicutes	Bacilli	Lactobacillales	Lactobacillaceae	Lactobacillus*	Other Lactobacillus sp.	7
OTU_531	2	0	0	0	0	0	0	0	0	0	0	0	0	0	0	0	0	0	0	0	Firmicutes	Bacilli	Lactobacillales			Other	7
OTU_577	0	0	0	0	0	0	2	0	0	0	0	0	0	0	0	0	2	0	0	0	Firmicutes	Bacilli	Lactobacillales			Other	5
OTU_356	0	0	1	0	4	0	1	0	2	0	0	0	0	1	0	0	0	1	0	0	Firmicutes	Bacilli	Lactobacillales	Lactobacillaceae	Lactobacillus*	Other Lactobacillus sp.	1
OTU_428	167	101	2	61	26	236	31	30	1	33	31	100	6	8	3	57	76	85	44	41	Firmicutes	Bacilli	Lactobacillales	Lactobacillaceae	Lactobacillus*	Other Lactobacillus sp.	2
OTU_401	15	8	0	50	25	2	2	5	1	0	1	29	2	11	0	2	20	10	21	1	Firmicutes	Bacilli	Lactobacillales	Lactobacillaceae	Lactobacillus*	Other Lactobacillus sp.	3
OTU_496	0	0	0	1	0	0	0	1	0	0	0	0	0	0	0	0	0	0	0	0	Firmicutes	Bacilli	Lactobacillales	Lactobacillaceae	Lactobacillus*	Other Lactobacillus sp.	3
OTU_527	0	0	0	0	0	2	0	0	0	0	0	0	0	0	0	0	0	0	0	0	Firmicutes	Bacilli	Lactobacillales	Lactobacillaceae	Lactobacillus*	Other Lactobacillus sp.	3
OTU_260	256	0	553	2	25	1	2	0	0	0	1	0	0	1	0	0	0	0	0	0	Firmicutes	Bacilli	Lactobacillales	Lactobacillaceae	Lactobacillus*	Other Lactobacillus sp.	4
OTU_425	21	1	459	0	0	0	0	0	0	0	0	0	0	0	0	0	0	0	0	0	Firmicutes	Bacilli	Lactobacillales	Lactobacillaceae	Lactobacillus*	Other Lactobacillus sp.	4
OTU_421	47	33	2	66	31	12	1	9	1	1	16	30	0	3	4	35	27	51	32	50	Firmicutes	Bacilli	Lactobacillales	Lactobacillaceae	Lactobacillus*	Other Lactobacillus sp.	4
OTU_235	21	13	0	0	6	14	78	10	2	2	1	9	0	0	1	9	18	0	1	1	Firmicutes	Bacilli	Lactobacillales	Lactobacillaceae	Lactobacillus*	Other Lactobacillus sp.	4
OTU_438	23	14	1	21	44	11	5	2	9	12	0	2	0	3	0	5	12	7	5	7	Firmicutes	Bacilli	Lactobacillales	Lactobacillaceae	Lactobacillus*	Other Lactobacillus sp.	4
OTU_343	5	25	0	18	7	9	25	27	4	10	7	1	0	3	1	9	5	14	2	3	Firmicutes	Bacilli	Lactobacillales	Lactobacillaceae	Lactobacillus*	Other Lactobacillus sp.	4
OTU_63	0	2	0	10	1	15	7	7	5	5	13	1	0	1	1	1	0	9	1	0	Firmicutes	Bacilli	Lactobacillales	Lactobacillaceae	Lactobacillus*	Other Lactobacillus sp.	4
OTU_444	14	0	0	1	0	18	1	0	0	1	0	0	0	0	0	0	1	2	0	0	Firmicutes	Bacilli	Lactobacillales	Lactobacillaceae	Lactobacillus*	Other Lactobacillus sp.	4
OTU_484	0	0	11	0	0	0	0	0	0	0	0	0	0	0	0	0	0	0	0	0	Firmicutes	Bacilli	Lactobacillales	Lactobacillaceae	Lactobacillus*	Other Lactobacillus sp.	4
OTU_100	1	0	6	0	0	0	0	0	0	0	0	0	0	0	0	0	0	0	0	0	Firmicutes	Bacilli	Lactobacillales	Lactobacillaceae	Lactobacillus*	Other Lactobacillus sp.	4
OTU_322	0	0	0	0	0	0	0	1	0	2	0	0	0	0	0	0	0	0	0	0	Firmicutes	Bacilli	Lactobacillales	Lactobacillaceae	Lactobacillus*	Other Lactobacillus sp.	4
OTU_323	0	0	0	0	0	0	3	0	0	0	0	0	0	0	0	0	0	0	0	0	Firmicutes	Bacilli	Lactobacillales	Lactobacillaceae	Lactobacillus*	Other Lactobacillus sp.	4
OTU_510	0	0	0	0	2	0	0	0	0	0	0	0	0	0	0	0	0	0	0	0	Firmicutes	Bacilli	Lactobacillales	Lactobacillaceae	Lactobacillus*	Other Lactobacillus sp.	4
OTU_521	0	0	0	0	0	2	0	0	0	0	0	0	0	0	0	0	0	0	0	0	Firmicutes	Bacilli	Lactobacillales	Lactobacillaceae	Lactobacillus*	Other Lactobacillus sp.	4
OTU_394	476	302	88	801	2542	41	29	20	8	3	274	472	19	75	26	597	1045	671	1952	323	Firmicutes	Bacilli	Lactobacillales	Lactobacillaceae	Lactobacillus*	Other Lactobacillus sp.	5
OTU_28	1458	4	3463	10	168	36	17	2	16	5	15	2	9	4	1	7	3	22	5	4	Firmicutes	Bacilli	Lactobacillales	Lactobacillaceae	Lactobacillus*	Other Lactobacillus sp.	5
OTU_38	953	272	8	560	852	280	98	44	54	52	83	173	13	80	3	231	352	215	604	55	Firmicutes	Bacilli	Lactobacillales	Lactobacillaceae	Lactobacillus*	Other Lactobacillus sp.	5
OTU_439	770	0	899	8	91	93	11	1	46	39	5	2	10	4	0	7	2	15	5	3	Firmicutes	Bacilli	Lactobacillales	Lactobacillaceae	Lactobacillus*	Other Lactobacillus sp.	5
OTU_523	208	0	1287	0	51	7	0	0	2	2	9	0	2	0	2	7	0	2	0	0	Firmicutes	Bacilli	Lactobacillales	Lactobacillaceae	Lactobacillus*	Other Lactobacillus sp.	5
OTU_402	215	57	2	186	89	190	53	55	68	44	80	29	10	16	6	75	59	142	121	66	Firmicutes	Bacilli	Lactobacillales	Lactobacillaceae	Lactobacillus*	Other Lactobacillus sp.	5
OTU_254	279	114	1	108	91	51	25	20	0	2	63	107	3	8	3	85	154	149	93	88	Firmicutes	Bacilli	Lactobacillales	Lactobacillaceae	Lactobacillus*	Other Lactobacillus sp.	5
OTU_519	161	0	197	0	59	74	5	1	67	31	16	0	5	1	0	9	2	37	4	6	Firmicutes	Bacilli	Lactobacillales	Lactobacillaceae	Lactobacillus*	Other Lactobacillus sp.	5
OTU_83	19	24	0	11	7	147	38	48	27	94	35	22	20	36	3	14	9	33	3	15	Firmicutes	Bacilli	Lactobacillales	Lactobacillaceae	Lactobacillus*	Other Lactobacillus sp.	5
OTU_313	29	28	2	16	23	79	98	44	4	10	14	9	3	4	2	18	40	27	10	4	Firmicutes	Bacilli	Lactobacillales	Lactobacillaceae	Lactobacillus*	Other Lactobacillus sp.	5
OTU_524	195	10	4	77	62	4	7	2	0	2	1	0	1	0	0	12	8	6	18	2	Firmicutes	Bacilli	Lactobacillales	Lactobacillaceae	Lactobacillus*	Other Lactobacillus sp.	5
OTU_24	0	1	0	0	4	0	0	2	0	13	15	22	6	0	232	1	9	10	1	95	Firmicutes	Bacilli	Lactobacillales	Lactobacillaceae	Lactobacillus*	Other Lactobacillus sp.	5
OTU_498	113	0	232	1	40	4	1	0	0	1	2	0	0	1	0	2	0	1	0	3	Firmicutes	Bacilli	Lactobacillales	Lactobacillaceae	Lactobacillus*	Other Lactobacillus sp.	5
OTU_68	13	41	0	2	13	37	88	77	3	25	1	4	0	1	0	8	14	12	5	15	Firmicutes	Bacilli	Lactobacillales	Lactobacillaceae	Lactobacillus*	Other Lactobacillus sp.	5
OTU_446	249	0	88	1	2	1	0	0	1	0	0	0	0	0	0	0	0	0	0	0	Firmicutes	Bacilli	Lactobacillales	Lactobacillaceae	Lactobacillus*	Other Lactobacillus sp.	5
OTU_450	75	0	113	0	3	3	0	0	0	1	1	0	0	0	0	0	0	0	0	0	Firmicutes	Bacilli	Lactobacillales	Lactobacillaceae	Lactobacillus*	Other Lactobacillus sp.	5
OTU_592	65	1	51	0	50	0	0	0	0	2	0	0	1	0	0	0	1	1	0	1	Firmicutes	Bacilli	Lactobacillales	Lactobacillaceae	Lactobacillus*	Other Lactobacillus sp.	5
OTU_590	39	0	34	0	11	6	1	0	4	2	1	0	0	0	0	0	1	3	0	0	Firmicutes	Bacilli	Lactobacillales	Lactobacillaceae	Lactobacillus*	Other Lactobacillus sp.	5
OTU_595	5	2	0	18	4	4	1	1	0	0	2	0	0	1	0	3	0	4	8	1	Firmicutes	Bacilli	Lactobacillales	Lactobacillaceae	Lactobacillus*	Other Lactobacillus sp.	5
OTU_597	15	0	20	2	13	0	0	0	0	0	0	0	0	0	0	0	0	1	0	0	Firmicutes	Bacilli	Lactobacillales	Lactobacillaceae	Lactobacillus*	Other Lactobacillus sp.	5
OTU_80	1	0	37	0	3	1	0	0	0	0	0	0	0	0	0	0	0	0	0	0	Firmicutes	Bacilli	Lactobacillales	Lactobacillaceae	Lactobacillus*	Other Lactobacillus sp.	5
OTU_390	6	0	1	2	8	2	4	0	8	0	0	1	1	1	0	0	0	3	2	0	Firmicutes	Bacilli	Lactobacillales	Lactobacillaceae	Lactobacillus*	Other Lactobacillus sp.	5
OTU_23	4	12	10	0	5	0	0	0	0	0	0	1	0	0	0	3	0	0	3	0	Firmicutes	Bacilli	Lactobacillales	Lactobacillaceae	Lactobacillus*	Other Lactobacillus sp.	5
OTU_441	10	0	0	0	0	18	0	0	0	0	0	0	0	0	0	0	0	0	0	0	Firmicutes	Bacilli	Lactobacillales	Lactobacillaceae	Lactobacillus*	Other Lactobacillus sp.	5
OTU_140	2	1	1	6	13	0	0	0	0	1	0	1	0	0	0	2	0	0	0	0	Firmicutes	Bacilli	Lactobacillales	Lactobacillaceae	Lactobacillus*	Other Lactobacillus sp.	5
OTU_578	0	0	0	0	0	1	0	1	0	1	0	0	3	0	0	4	0	8	3	3	Firmicutes	Bacilli	Lactobacillales	Lactobacillaceae	Lactobacillus*	Other Lactobacillus sp.	5
OTU_609	18	0	1	0	0	3	0	0	0	0	0	1	0	0	0	1	0	0	0	0	Firmicutes	Bacilli	Lactobacillales	Lactobacillaceae	Lactobacillus*	Other Lactobacillus sp.	5
OTU_95	10	0	3	0	7	2	0	1	0	0	1	0	0	0	0	0	0	0	0	0	Firmicutes	Bacilli	Lactobacillales	Lactobacillaceae	Lactobacillus*	Other Lactobacillus sp.	5
OTU_525	10	0	3	0	9	0	0	0	0	0	0	0	0	0	0	0	0	0	0	0	Firmicutes	Bacilli	Lactobacillales	Lactobacillaceae	Lactobacillus*	Other Lactobacillus sp.	5
OTU_280	11	0	4	0	3	1	0	0	0	0	0	0	0	0	0	0	0	1	0	0	Firmicutes	Bacilli	Lactobacillales	Lactobacillaceae	Lactobacillus*	Other Lactobacillus sp.	5
OTU_591	1	0	13	0	4	0	0	0	0	1	0	0	0	0	0	0	0	0	0	0	Firmicutes	Bacilli	Lactobacillales	Lactobacillaceae	Lactobacillus*	Other Lactobacillus sp.	5
OTU_594	6	0	0	0	0	2	2	1	3	2	1	0	0	0	0	0	0	0	0	0	Firmicutes	Bacilli	Lactobacillales	Lactobacillaceae	Lactobacillus*	Other Lactobacillus sp.	5
OTU_213	0	0	17	0	0	0	0	0	0	0	0	0	0	0	0	0	0	0	0	0	Firmicutes	Bacilli	Lactobacillales	Lactobacillaceae	Lactobacillus*	Other Lactobacillus sp.	5
OTU_654	1	0	0	0	0	2	9	0	0	0	0	0	0	0	0	1	1	0	0	0	Firmicutes	Bacilli	Lactobacillales	Lactobacillaceae	Lactobacillus*	Other Lactobacillus sp.	5
OTU_503	3	0	0	0	0	1	2	0	0	2	0	0	0	0	0	0	0	0	0	0	Firmicutes	Bacilli	Lactobacillales	Lactobacillaceae	Lactobacillus*	Other Lactobacillus sp.	5
OTU_573	6	0	2	0	0	0	0	0	0	0	0	0	0	0	0	0	0	0	0	0	Firmicutes	Bacilli	Lactobacillales	Lactobacillaceae	Lactobacillus*	Other Lactobacillus sp.	5
OTU_424	0	1	0	0	6	0	0	0	0	0	0	0	0	0	0	0	0	0	0	0	Firmicutes	Bacilli	Lactobacillales	Lactobacillaceae	Lactobacillus*	Other Lactobacillus sp.	5
OTU_210	0	0	3	0	4	0	0	0	0	0	0	0	0	0	0	0	0	0	0	0	Firmicutes	Bacilli	Lactobacillales	Lactobacillaceae	Lactobacillus*	Other Lactobacillus sp.	5
OTU_494	6	0	0	0	0	1	0	0	0	0	0	0	0	0	0	0	0	0	0	0	Firmicutes	Bacilli	Lactobacillales	Lactobacillaceae	Lactobacillus*	Other Lactobacillus sp.	5
OTU_418	0	0	2	0	2	0	0	0	0	0	0	0	0	0	0	0	0	0	1	0	Firmicutes	Bacilli	Lactobacillales	Lactobacillaceae	Lactobacillus*	Other Lactobacillus sp.	5
OTU_101	1	0	0	0	3	0	0	0	0	0	0	0	0	0	0	0	0	0	0	0	Firmicutes	Bacilli	Lactobacillales	Lactobacillaceae	Lactobacillus*	Other Lactobacillus sp.	5
OTU_512	4	0	0	0	0	0	0	0	0	0	0	0	0	0	0	0	0	0	0	0	Firmicutes	Bacilli	Lactobacillales	Lactobacillaceae	Lactobacillus*	Other Lactobacillus sp.	5
OTU_224	0	0	0	0	0	3	1	0	0	0	0	0	0	0	0	0	0	0	0	0	Firmicutes	Bacilli	Lactobacillales	Lactobacillaceae	Lactobacillus*	Other Lactobacillus sp.	5
OTU_601	1	0	0	2	0	0	0	0	0	0	0	0	0	0	0	0	0	0	0	0	Firmicutes	Bacilli	Lactobacillales	Lactobacillaceae	Lactobacillus*	Other Lactobacillus sp.	5
OTU_611	0	0	0	0	3	0	0	0	0	0	0	0	0	0	0	0	0	0	0	0	Firmicutes	Bacilli	Lactobacillales	Lactobacillaceae	Lactobacillus*	Other Lactobacillus sp.	5
OTU_505	0	0	0	0	2	0	0	0	0	0	0	0	0	0	0	0	0	0	0	0	Firmicutes	Bacilli	Lactobacillales	Lactobacillaceae	Lactobacillus*	Other Lactobacillus sp.	5
OTU_336	0	0	0	0	2	0	0	0	0	0	0	0	0	0	0	0	0	0	0	0	Firmicutes	Bacilli	Lactobacillales	Lactobacillaceae	Lactobacillus*	Other Lactobacillus sp.	5
OTU_509	2	0	0	0	0	0	0	0	0	0	0	0	0	0	0	0	0	0	0	0	Firmicutes	Bacilli	Lactobacillales	Lactobacillaceae	Lactobacillus*	Other Lactobacillus sp.	5
OTU_606	0	0	0	0	0	0	0	0	0	0	0	0	0	0	0	0	0	1	0	0	Firmicutes	Bacilli	Lactobacillales	Lactobacillaceae	Lactobacillus*	Other Lactobacillus sp.	5
OTU_580	0	0	0	0	0	0	0	0	0	0	0	0	0	0	0	0	0	0	0	1	Firmicutes	Bacilli	Lactobacillales	Lactobacillaceae	Lactobacillus*	Other Lactobacillus sp.	5
OTU_497	2	12	0	66	0	9	4	2	4	0	26	3	1	5	4	19	3	27	18	6	Firmicutes	Bacilli	Lactobacillales	Lactobacillaceae	Lactobacillus*	Other Lactobacillus sp.	6
OTU_163	11	1	1	9	32	8	3	1	0	1	2	16	2	6	0	7	30	10	21	11	Firmicutes	Bacilli	Lactobacillales	Lactobacillaceae	Lactobacillus*	Other Lactobacillus sp.	6
OTU_600	9	2	0	1	0	25	4	0	17	2	2	0	2	3	3	2	1	25	0	3	Firmicutes	Bacilli	Lactobacillales	Lactobacillaceae	Lactobacillus*	Other Lactobacillus sp.	6
OTU_530	0	0	0	5	3	0	0	0	0	0	0	0	0	0	0	0	1	0	2	0	Firmicutes	Bacilli	Lactobacillales	Lactobacillaceae	Lactobacillus*	Other Lactobacillus sp.	6
OTU_452	0	0	6	0	0	0	0	0	0	0	0	0	0	0	0	0	0	0	0	0	Firmicutes	Bacilli	Lactobacillales	Lactobacillaceae	Lactobacillus*	Other Lactobacillus sp.	6
OTU_607	2	0	0	0	0	0	0	0	0	0	0	0	0	0	0	0	0	0	0	0	Firmicutes	Bacilli	Lactobacillales	Lactobacillaceae	Lactobacillus*	Other Lactobacillus sp.	6
OTU_596	400	66	13	458	672	21	22	19	7	0	7	19	0	5	0	39	130	44	275	4	Firmicutes	Bacilli	Lactobacillales	Lactobacillaceae	Lactobacillus*	Other Lactobacillus sp.	7
OTU_51	37	22	3	98	95	11	4	11	0	2	26	32	2	4	2	30	36	78	48	42	Firmicutes	Bacilli	Lactobacillales	Lactobacillaceae	Lactobacillus*	Other Lactobacillus sp.	7
OTU_232	59	34	0	65	157	24	24	1	2	4	3	16	0	1	0	10	45	11	35	10	Firmicutes	Bacilli	Lactobacillales	Lactobacillaceae	Lactobacillus*	Other Lactobacillus sp.	7
OTU_487	59	0	210	1	18	1	0	0	0	0	2	0	0	0	0	0	1	1	0	0	Firmicutes	Bacilli	Lactobacillales	Lactobacillaceae	Lactobacillus*	Other Lactobacillus sp.	7
OTU_579	49	21	1	26	70	12	0	5	0	0	1	9	1	0	0	6	31	15	24	5	Firmicutes	Bacilli	Lactobacillales	Lactobacillaceae	Lactobacillus*	Other Lactobacillus sp.	7
OTU_462	27	12	1	9	38	1	0	0	0	0	0	9	0	0	0	8	12	11	4	3	Firmicutes	Bacilli	Lactobacillales	Lactobacillaceae	Lactobacillus*	Other Lactobacillus sp.	7
OTU_415	6	8	0	4	12	6	8	6	3	0	2	0	0	0	1	6	4	7	4	3	Firmicutes	Bacilli	Lactobacillales	Lactobacillaceae	Lactobacillus*	Other Lactobacillus sp.	7
OTU_589	10	0	47	0	6	2	0	0	2	0	1	0	0	0	0	0	2	0	0	1	Firmicutes	Bacilli	Lactobacillales	Lactobacillaceae	Lactobacillus*	Other Lactobacillus sp.	7
OTU_520	38	0	6	0	5	3	0	0	1	2	0	0	0	0	0	0	0	1	0	0	Firmicutes	Bacilli	Lactobacillales	Lactobacillaceae	Lactobacillus*	Other Lactobacillus sp.	7
OTU_305	0	0	36	0	1	0	0	0	0	0	0	0	0	0	0	0	0	0	0	0	Firmicutes	Bacilli	Lactobacillales	Lactobacillaceae	Lactobacillus*	Other Lactobacillus sp.	7
OTU_258	8	4	2	0	4	2	2	2	1	0	0	1	0	0	0	0	0	0	0	0	Firmicutes	Bacilli	Lactobacillales	Lactobacillaceae	Lactobacillus*	Other Lactobacillus sp.	7
OTU_427	9	0	2	0	0	0	0	0	0	0	0	0	0	0	0	0	0	0	0	0	Firmicutes	Bacilli	Lactobacillales	Lactobacillaceae	Lactobacillus*	Other Lactobacillus sp.	7
OTU_507	0	0	0	0	7	0	0	0	0	0	0	0	0	0	0	0	0	0	1	0	Firmicutes	Bacilli	Lactobacillales	Lactobacillaceae	Lactobacillus*	Other Lactobacillus sp.	7
OTU_574	1	1	0	0	1	2	0	2	0	0	0	1	0	0	0	0	0	0	0	0	Firmicutes	Bacilli	Lactobacillales	Lactobacillaceae	Lactobacillus*	Other Lactobacillus sp.	7
OTU_430	2	0	0	2	2	1	0	0	0	0	0	0	0	0	0	0	0	0	0	0	Firmicutes	Bacilli	Lactobacillales	Lactobacillaceae	Lactobacillus*	Other Lactobacillus sp.	7
OTU_261	0	3	0	0	4	0	0	0	0	0	0	0	0	0	0	0	0	0	0	0	Firmicutes	Bacilli	Lactobacillales	Lactobacillaceae	Lactobacillus*	Other Lactobacillus sp.	7
OTU_455	7	0	0	0	0	0	0	0	0	0	0	0	0	0	0	0	0	0	0	0	Firmicutes	Bacilli	Lactobacillales	Lactobacillaceae	Lactobacillus*	Other Lactobacillus sp.	7
OTU_643	0	0	0	0	3	0	0	0	0	0	0	0	0	0	0	0	0	0	0	0	Firmicutes	Bacilli	Lactobacillales	Lactobacillaceae	Lactobacillus*	Other Lactobacillus sp.	7
OTU_468	0	0	0	0	1	0	0	0	0	0	0	2	0	0	0	0	0	0	0	0	Firmicutes	Bacilli	Lactobacillales	Lactobacillaceae	Lactobacillus*	Other Lactobacillus sp.	7
OTU_233	0	0	0	0	0	1	2	0	0	0	0	0	0	0	0	0	0	0	0	0	Firmicutes	Bacilli	Lactobacillales	Lactobacillaceae	Lactobacillus*	Other Lactobacillus sp.	7
OTU_410	3	0	0	0	0	0	0	0	0	0	0	0	0	0	0	0	0	0	0	0	Firmicutes	Bacilli	Lactobacillales	Lactobacillaceae	Lactobacillus*	Other Lactobacillus sp.	7
OTU_324	61	53	4	170	116	15	5	3	0	2	24	34	0	3	6	69	49	60	55	48	Firmicutes	Bacilli	Lactobacillales	Lactobacillaceae	Lactobacillus*	Other Lactobacillus sp.	8
OTU_414	58	5	142	2	14	6	0	1	1	10	2	1	0	0	2	0	0	4	3	7	Firmicutes	Bacilli	Lactobacillales	Lactobacillaceae	Lactobacillus*	Other Lactobacillus sp.	8
OTU_87	83	0	34	0	3	0	0	0	0	0	0	0	0	0	0	0	1	0	0	0	Firmicutes	Bacilli	Lactobacillales	Lactobacillaceae	Lactobacillus*	Other Lactobacillus sp.	8
OTU_598	7	0	58	0	0	0	0	0	0	0	1	0	0	0	0	2	0	0	0	0	Firmicutes	Bacilli	Lactobacillales	Lactobacillaceae	Lactobacillus*	Other Lactobacillus sp.	8
OTU_88	0	0	9	0	0	0	0	0	0	0	0	0	0	0	0	0	0	0	0	0	Firmicutes	Bacilli	Lactobacillales	Lactobacillaceae	Lactobacillus*	Other Lactobacillus sp.	8
OTU_495	0	0	0	7	0	0	0	0	0	0	0	0	0	0	0	0	0	0	0	0	Firmicutes	Bacilli	Lactobacillales	Lactobacillaceae	Lactobacillus*	Other Lactobacillus sp.	8
OTU_49	0	0	3	0	0	0	0	0	0	0	0	0	0	0	0	0	0	0	0	0	Firmicutes	Bacilli	Lactobacillales	Lactobacillaceae	Lactobacillus*	Other Lactobacillus sp.	8
OTU_66	0	0	162	0	95	0	0	0	4	0	11	1	0	6	0	0	0	8	9	0	Proteobacteria	Alphaproteobacteria	Acetobacterales	Acetobacteraceae	Bombella	Bombella	2
OTU_19	1	2	8820	1	801	4	3	0	8	1	60	0	1	21	0	14	2	7	12	5	Proteobacteria	Alphaproteobacteria	Acetobacterales	Acetobacteraceae	Bombella	Bombella	4
OTU_47	6	4	678	2	549	2	0	0	35	0	103	0	1	153	0	19	0	32	93	1	Proteobacteria	Alphaproteobacteria	Acetobacterales	Acetobacteraceae	Bombella	Bombella	4
OTU_307	3	7	1632	1	1239	5	1	0	44	2	409	1	1	356	0	61	1	57	246	1	Proteobacteria	Alphaproteobacteria	Acetobacterales	Acetobacteraceae	Bombella	Bombella	5
OTU_18	4	2	0	0	0	1	0	3	0	0	3532	291	8	2	1120	292	92	228	0	309	Proteobacteria	Alphaproteobacteria	Acetobacterales	Acetobacteraceae	Commensalibacter	Commensalibacter	7
OTU_369	0	0	0	0	1	0	0	0	0	0	0	0	0	0	0	0	0	0	0	0	Proteobacteria	Alphaproteobacteria	Acetobacterales	Acetobacteraceae	Tanticharoenia	Other	4
OTU_292	0	0	14	0	6	0	0	0	0	0	0	0	0	0	0	0	0	0	0	0	Proteobacteria	Alphaproteobacteria	Acetobacterales	Acetobacteraceae		Other	7
OTU_351	0	0	0	0	9	0	0	0	0	0	1	0	1	1	0	1	0	0	2	0	Proteobacteria	Alphaproteobacteria	Acetobacterales	Acetobacteraceae		Other	7
OTU_306	0	0	8	0	1	0	0	0	0	0	0	0	0	0	0	0	0	0	0	0	Proteobacteria	Alphaproteobacteria	Acetobacterales	Acetobacteraceae		Other	7
OTU_26	0	0	0	0	4	0	0	0	0	0	0	0	0	0	0	0	1	0	0	0	Proteobacteria	Alphaproteobacteria	Acetobacterales	Acetobacteraceae		Other	7
OTU_581	0	0	0	0	4	0	0	0	0	0	0	0	0	0	0	0	0	0	0	0	Proteobacteria	Alphaproteobacteria	Acetobacterales	Acetobacteraceae	Gluconobacter	Other	7
OTU_11	102	1	82	12	573	109	184	75	882	26	452	2331	694	5575	34	39	523	852	600	34	Proteobacteria	Alphaproteobacteria	Rhizobiales	Rhizobiaceae	Bartonella	Bartonella	4
OTU_226	0	0	0	0	0	2	7	5	0	1	1	1	0	0	0	0	0	1	0	0	Proteobacteria	Alphaproteobacteria	Rhizobiales	Rhizobiaceae	Ochrobactrum	Other	5
OTU_70	0	0	0	0	0	1	1	0	0	0	0	0	0	2	0	0	0	1	0	0	Proteobacteria	Alphaproteobacteria	Rhizobiales	Rhizobiaceae	Ochrobactrum	Other	5
OTU_82	3	0	0	0	0	0	0	0	2	0	0	0	0	0	0	0	0	0	0	0	Proteobacteria	Alphaproteobacteria	Rhizobiales	Rhizobiaceae	Ochrobactrum	Other	5
OTU_119	0	0	0	0	0	0	0	0	9	0	0	0	0	0	0	0	0	3	0	0	Proteobacteria	Alphaproteobacteria	Rhizobiales	Rhizobiaceae	Ochrobactrum	Other	7
OTU_112	0	0	0	0	0	0	0	0	4	0	0	0	0	0	0	0	1	1	0	0	Proteobacteria	Alphaproteobacteria	Rhizobiales	Rhizobiaceae		Other	7
OTU_329	0	0	0	0	0	0	0	0	0	0	0	0	0	0	0	0	8	0	0	0	Proteobacteria	Alphaproteobacteria	Rhodobacterales	Rhodobacteraceae	Rhodobacter	Other	5
OTU_8	1797	98	243	25	58	5323	2526	73	15053	2228	16119	1474	27650	28207	34275	6218	805	8173	643	2412	Proteobacteria	Gammaproteobacteria	Betaproteobacteriales	Neisseriaceae	Snodgrassella	Snodgrassella	6
OTU_314	11	0	0	0	0	88	1	0	1	0	10	0	0	0	0	6	0	1	0	0	Proteobacteria	Gammaproteobacteria	Betaproteobacteriales	Neisseriaceae		Other	4
OTU_215	0	0	0	0	0	1	0	0	44	0	0	0	1	1	0	0	0	14	0	0	Proteobacteria	Gammaproteobacteria	Betaproteobacteriales	Neisseriaceae		Other	4
OTU_647	0	0	0	0	0	0	0	0	4	0	0	0	0	0	0	0	0	0	0	0	Proteobacteria	Gammaproteobacteria	Betaproteobacteriales	Neisseriaceae		Other	4
OTU_92	1	0	0	0	0	7	0	0	228	0	0	0	5	0	2	0	0	62	1	2	Proteobacteria	Gammaproteobacteria	Betaproteobacteriales	Neisseriaceae		Other	5
OTU_138	29	0	0	0	0	128	0	0	0	0	8	0	0	0	0	15	0	0	0	0	Proteobacteria	Gammaproteobacteria	Betaproteobacteriales	Neisseriaceae		Other	5
OTU_658	3	0	0	0	0	20	3	1	77	0	0	0	0	2	3	1	0	7	0	0	Proteobacteria	Gammaproteobacteria	Betaproteobacteriales	Neisseriaceae		Other	5
OTU_301	7	0	0	0	0	27	0	0	0	0	3	0	0	0	0	10	0	0	0	0	Proteobacteria	Gammaproteobacteria	Betaproteobacteriales	Neisseriaceae	Snodgrassella	Other	5
OTU_85	0	0	0	0	0	2	1	0	22	0	0	0	1	1	0	0	0	3	0	0	Proteobacteria	Gammaproteobacteria	Betaproteobacteriales	Neisseriaceae		Other	5
OTU_331	1	0	0	0	0	12	2	0	10	0	0	0	0	0	0	1	0	3	0	0	Proteobacteria	Gammaproteobacteria	Betaproteobacteriales	Neisseriaceae		Other	5
OTU_183	0	0	0	0	0	0	6	0	0	0	0	0	0	0	0	0	0	0	0	0	Proteobacteria	Gammaproteobacteria	Betaproteobacteriales	Neisseriaceae		Other	5
OTU_652	2	0	0	0	0	5	2	0	17	1	0	0	2	0	0	1	0	4	0	0	Proteobacteria	Gammaproteobacteria	Betaproteobacteriales	Neisseriaceae		Other	7
OTU_225	0	1	0	0	0	7	10	1	2	82	0	0	3	0	10	0	1	0	0	1	Proteobacteria	Gammaproteobacteria	Betaproteobacteriales	Neisseriaceae		Other	8
OTU_12	2262	6	0	0	0	10599	10	6	1	0	15888	4	6	4	0	19262	3	4	1	0	Proteobacteria	Gammaproteobacteria	Enterobacteriales	Enterobacteriaceae	Serratia	Other	4
OTU_535	0	90	0	0	93	0	0	18	0	5	0	0	0	1	2	0	0	5	0	16	Proteobacteria	Gammaproteobacteria	Enterobacteriales	Enterobacteriaceae		Other	4
OTU_229	14	0	0	0	0	39	5	0	3	0	37	0	2	0	0	36	1	8	3	0	Proteobacteria	Gammaproteobacteria	Enterobacteriales	Enterobacteriaceae	Serratia	Other	4
OTU_532	0	0	0	0	0	0	2	70	0	4	0	1	3	0	0	0	0	5	0	25	Proteobacteria	Gammaproteobacteria	Enterobacteriales	Enterobacteriaceae	Escherichia-Shigella	Other	4
OTU_626	1	0	1	0	0	2	0	4	3	4	0	0	4	0	0	0	0	13	8	8	Proteobacteria	Gammaproteobacteria	Enterobacteriales	Enterobacteriaceae	Escherichia-Shigella	Other	4
OTU_630	0	0	0	0	0	1	0	0	2	2	0	0	0	0	0	0	0	0	0	0	Proteobacteria	Gammaproteobacteria	Enterobacteriales	Enterobacteriaceae		Other	4
OTU_628	0	0	0	0	0	0	0	2	0	0	0	0	0	0	0	0	0	0	0	1	Proteobacteria	Gammaproteobacteria	Enterobacteriales	Enterobacteriaceae		Other	4
OTU_31	53	0	1	0	0	79	0	5	235	0	139	0	36	5	0	701	0	280	202	0	Proteobacteria	Gammaproteobacteria	Enterobacteriales	Enterobacteriaceae		Other	5
OTU_104	0	0	0	0	0	0	0	69	0	17	0	0	9	0	3	0	0	22	0	37	Proteobacteria	Gammaproteobacteria	Enterobacteriales	Enterobacteriaceae		Other	5
OTU_237	1	0	0	0	0	1	0	0	6	0	1	0	13	0	0	7	0	22	2	0	Proteobacteria	Gammaproteobacteria	Enterobacteriales	Enterobacteriaceae		Other	5
OTU_562	0	0	0	0	0	4	0	0	0	0	0	0	0	0	0	0	0	0	0	0	Proteobacteria	Gammaproteobacteria	Enterobacteriales	Enterobacteriaceae	Serratia	Other	5
OTU_349	2	0	0	0	0	0	0	0	0	0	1	0	0	0	0	0	0	0	0	0	Proteobacteria	Gammaproteobacteria	Enterobacteriales	Enterobacteriaceae		Other	5
OTU_538	0	0	0	0	0	0	2	0	0	0	0	0	0	0	0	0	0	0	0	0	Proteobacteria	Gammaproteobacteria	Enterobacteriales	Enterobacteriaceae		Other	5
OTU_299	0	0	0	0	0	0	0	2	0	2	0	0	0	0	0	0	0	0	0	0	Proteobacteria	Gammaproteobacteria	Enterobacteriales	Enterobacteriaceae		Other	6
OTU_132	64	22	2	0	0	265	104	125	654	25	490	182	233	126	22	369	273	1390	263	484	Proteobacteria	Gammaproteobacteria	Enterobacteriales	Enterobacteriaceae		Other	7
OTU_569	2	753	0	0	42	8	241	417	0	504	3	14	72	0	30	2	42	9	0	159	Proteobacteria	Gammaproteobacteria	Enterobacteriales	Enterobacteriaceae		Other	7
OTU_55	24	0	0	0	0	112	2	0	6	0	6	0	1	0	0	44	0	0	0	0	Proteobacteria	Gammaproteobacteria	Enterobacteriales	Enterobacteriaceae	Serratia	Other	7
OTU_365	0	4	0	0	181	0	0	0	0	1	0	0	0	0	2	0	0	0	0	0	Proteobacteria	Gammaproteobacteria	Enterobacteriales	Enterobacteriaceae		Other	7
OTU_560	2	0	0	0	0	2	0	0	0	0	0	0	0	0	0	0	0	0	0	0	Proteobacteria	Gammaproteobacteria	Enterobacteriales	Enterobacteriaceae	Serratia	Other	7
OTU_157	2	0	0	0	0	0	0	0	0	0	0	0	0	0	0	0	0	0	0	0	Proteobacteria	Gammaproteobacteria	Enterobacteriales	Enterobacteriaceae	Serratia	Other	7
OTU_40	0	57	5	0	1397	0	0	3	0	0	0	0	1	9	83	0	0	7	0	57	Proteobacteria	Gammaproteobacteria	Enterobacteriales	Morganellaceae	Providencia	Other	4
OTU_517	0	72	0	0	8	0	0	69	0	376	0	0	87	1	112	0	0	16	0	55	Proteobacteria	Gammaproteobacteria	Enterobacteriales	Morganellaceae	Providencia	Other	4
OTU_136	0	60	0	2	30	0	0	55	0	6	0	0	0	0	1	0	0	6	0	15	Proteobacteria	Gammaproteobacteria	Enterobacteriales	Morganellaceae	Proteus	Other	4
OTU_27	0	14	0	0	122	0	0	1	0	1	0	0	0	0	4	0	0	0	0	3	Proteobacteria	Gammaproteobacteria	Enterobacteriales	Morganellaceae	Providencia	Other	4
OTU_185	0	26	0	0	6	0	0	44	0	20	0	0	1	1	1	0	0	1	0	5	Proteobacteria	Gammaproteobacteria	Enterobacteriales	Morganellaceae	Providencia	Other	4
OTU_62	0	12	0	0	0	0	0	4	0	44	0	0	2	4	5	0	0	1	0	3	Proteobacteria	Gammaproteobacteria	Enterobacteriales	Morganellaceae	Morganella	Other	4
OTU_492	0	3	0	0	51	0	0	0	0	0	0	0	0	0	0	0	0	1	0	0	Proteobacteria	Gammaproteobacteria	Enterobacteriales	Morganellaceae	Providencia	Other	4
OTU_291	0	8	0	1	0	0	0	0	0	28	0	0	0	0	1	0	0	0	0	0	Proteobacteria	Gammaproteobacteria	Enterobacteriales	Morganellaceae	Providencia	Other	4
OTU_478	0	0	0	0	0	0	0	1	0	35	0	0	0	0	1	0	0	0	0	0	Proteobacteria	Gammaproteobacteria	Enterobacteriales	Morganellaceae	Morganella	Other	4
OTU_283	0	4	0	1	0	0	0	4	0	9	0	0	0	0	1	0	0	0	0	3	Proteobacteria	Gammaproteobacteria	Enterobacteriales	Morganellaceae	Morganella	Other	4
OTU_271	0	0	0	0	0	0	0	1	0	0	0	0	5	0	0	0	0	4	0	0	Proteobacteria	Gammaproteobacteria	Enterobacteriales	Morganellaceae	Providencia	Other	4
OTU_13	6	3819	0	13	1	5	0	344	1	11262	0	0	76	804	288	0	0	18	0	105	Proteobacteria	Gammaproteobacteria	Enterobacteriales	Morganellaceae	Morganella	Other	5
OTU_479	0	1	0	0	0	0	0	794	0	67	0	0	21	0	9	0	0	93	0	366	Proteobacteria	Gammaproteobacteria	Enterobacteriales	Morganellaceae	Providencia	Other	5
OTU_69	0	72	0	0	3	0	0	51	0	48	0	0	7	2	1	0	0	15	0	11	Proteobacteria	Gammaproteobacteria	Enterobacteriales	Morganellaceae	Providencia	Other	5
OTU_555	0	2	0	0	0	1	4	0	0	37	0	0	0	0	1	0	0	0	0	0	Proteobacteria	Gammaproteobacteria	Enterobacteriales	Morganellaceae	Morganella	Other	5
OTU_558	0	0	0	0	0	0	0	2	0	26	0	0	0	1	1	0	0	0	0	0	Proteobacteria	Gammaproteobacteria	Enterobacteriales	Morganellaceae	Morganella	Other	5
OTU_363	4	0	0	0	0	13	0	0	0	1	4	0	0	0	0	0	0	0	0	0	Proteobacteria	Gammaproteobacteria	Enterobacteriales	Morganellaceae	Proteus	Other	5
OTU_377	0	2	0	0	1	0	0	13	0	2	0	0	0	0	0	0	0	0	0	1	Proteobacteria	Gammaproteobacteria	Enterobacteriales	Morganellaceae	Providencia	Other	5
OTU_627	0	3	0	0	11	0	0	0	0	0	0	0	0	2	0	0	0	0	0	0	Proteobacteria	Gammaproteobacteria	Enterobacteriales	Morganellaceae	Morganella	Other	5
OTU_533	0	1	0	0	0	0	0	2	0	1	0	0	0	0	0	0	0	0	0	0	Proteobacteria	Gammaproteobacteria	Enterobacteriales	Morganellaceae	Providencia	Other	5
OTU_645	0	0	0	0	2	0	0	0	0	0	0	0	0	0	0	0	0	0	0	0	Proteobacteria	Gammaproteobacteria	Enterobacteriales	Morganellaceae	Providencia	Other	6
OTU_60	0	0	0	0	1	0	0	781	0	64	0	0	3	0	7	0	0	6	0	239	Proteobacteria	Gammaproteobacteria	Enterobacteriales	Morganellaceae	Providencia	Other	7
OTU_249	0	198	0	0	47	0	0	122	0	20	0	0	4	0	5	0	0	10	0	39	Proteobacteria	Gammaproteobacteria	Enterobacteriales	Morganellaceae	Proteus	Other	7
OTU_657	0	0	0	0	0	0	159	0	0	0	0	23	0	0	0	0	80	0	0	0	Proteobacteria	Gammaproteobacteria	Enterobacteriales	Morganellaceae	Proteus	Other	7
OTU_646	1	62	0	0	1	0	0	11	0	150	0	0	1	0	1	0	0	0	0	3	Proteobacteria	Gammaproteobacteria	Enterobacteriales	Morganellaceae	Providencia	Other	7
OTU_216	0	2	0	0	0	0	0	2	0	198	0	0	1	0	3	0	0	0	0	0	Proteobacteria	Gammaproteobacteria	Enterobacteriales	Morganellaceae	Morganella	Other	7
OTU_190	0	36	0	0	3	0	0	82	0	47	0	0	0	0	1	0	0	2	0	9	Proteobacteria	Gammaproteobacteria	Enterobacteriales	Morganellaceae	Providencia	Other	7
OTU_456	0	11	0	0	1	0	0	15	0	8	0	0	0	0	0	0	0	0	0	2	Proteobacteria	Gammaproteobacteria	Enterobacteriales	Morganellaceae	Providencia	Other	7
OTU_653	0	2	0	0	0	0	0	2	0	23	0	0	6	0	0	0	0	4	0	0	Proteobacteria	Gammaproteobacteria	Enterobacteriales	Morganellaceae	Providencia	Other	7
OTU_255	0	0	0	0	0	0	0	0	0	35	0	0	0	0	1	0	0	0	0	0	Proteobacteria	Gammaproteobacteria	Enterobacteriales	Morganellaceae	Morganella	Other	7
OTU_547	0	16	0	0	0	0	0	1	0	6	0	2	0	0	0	0	2	0	0	0	Proteobacteria	Gammaproteobacteria	Enterobacteriales	Morganellaceae	Proteus	Other	7
OTU_61	0	5	0	0	0	0	0	3	0	9	0	0	0	0	0	0	0	0	0	1	Proteobacteria	Gammaproteobacteria	Enterobacteriales	Morganellaceae	Providencia	Other	7
OTU_477	0	0	0	0	0	0	0	0	0	15	0	0	0	0	0	0	0	0	0	0	Proteobacteria	Gammaproteobacteria	Enterobacteriales	Morganellaceae	Morganella	Other	7
OTU_534	0	1	0	0	4	0	0	3	0	7	0	0	0	0	0	0	0	0	0	0	Proteobacteria	Gammaproteobacteria	Enterobacteriales	Morganellaceae	Providencia	Other	7
OTU_549	0	0	0	0	0	0	0	2	0	10	0	0	1	0	0	0	0	0	0	1	Proteobacteria	Gammaproteobacteria	Enterobacteriales	Morganellaceae	Providencia	Other	7
OTU_551	0	0	0	0	0	0	0	0	0	13	0	0	0	0	0	0	0	0	0	0	Proteobacteria	Gammaproteobacteria	Enterobacteriales	Morganellaceae	Morganella	Other	7
OTU_432	0	1	0	0	0	0	0	0	0	6	0	0	0	0	0	0	0	0	0	0	Proteobacteria	Gammaproteobacteria	Enterobacteriales	Morganellaceae	Morganella	Other	7
OTU_604	0	1	0	0	0	0	0	0	0	6	0	0	0	0	0	0	0	0	0	0	Proteobacteria	Gammaproteobacteria	Enterobacteriales	Morganellaceae	Providencia	Other	7
OTU_536	0	1	0	0	1	0	0	0	0	0	0	0	0	0	0	0	0	0	0	0	Proteobacteria	Gammaproteobacteria	Enterobacteriales	Morganellaceae	Providencia	Other	7
OTU_550	0	1	0	0	0	0	0	0	0	0	0	0	0	0	0	0	0	0	0	0	Proteobacteria	Gammaproteobacteria	Enterobacteriales	Morganellaceae	Morganella	Other	7
OTU_102	0	1	0	0	0	0	0	0	0	0	0	0	0	0	0	0	0	0	0	0	Proteobacteria	Gammaproteobacteria	Enterobacteriales	Morganellaceae	Providencia	Other	7
OTU_227	0	0	0	0	2	0	0	0	0	0	0	0	0	0	0	0	0	0	0	1	Proteobacteria	Gammaproteobacteria	Enterobacteriales	Morganellaceae	Providencia	Other	8
OTU_571	0	4	0	0	3	0	0	0	0	5	0	0	0	0	0	0	0	0	0	0	Proteobacteria	Gammaproteobacteria	Enterobacteriales	Morganellaceae	Providencia	Other	7
OTU_177	0	0	0	0	7	0	0	0	0	0	0	0	0	0	0	0	0	0	0	0	Proteobacteria	Gammaproteobacteria	Enterobacteriales			Other	7
OTU_29	8	0	0	0	0	108	1499	1	0	34	5	18	0	0	1	18	44	0	0	2	Proteobacteria	Gammaproteobacteria	Enterobacteriales	Enterobacteriaceae	Klebsiella	Other Enterobacteriaceae	7
OTU_347	61	0	0	0	0	345	0	0	0	0	289	0	0	0	0	550	0	0	0	0	Proteobacteria	Gammaproteobacteria	Enterobacteriales	Enterobacteriaceae	Serratia	Other Enterobacteriaceae	4
OTU_625	0	0	0	0	8	0	1	43	0	0	0	0	3	0	0	0	0	1	0	0	Proteobacteria	Gammaproteobacteria	Enterobacteriales	Enterobacteriaceae	Enterobacter	Other Enterobacteriaceae	4
OTU_632	0	0	0	0	0	0	39	0	0	0	0	0	0	0	0	0	1	0	0	0	Proteobacteria	Gammaproteobacteria	Enterobacteriales	Enterobacteriaceae	Klebsiella	Other Enterobacteriaceae	4
OTU_518	1	0	0	0	0	12	0	0	0	0	1	0	0	0	0	0	0	0	0	0	Proteobacteria	Gammaproteobacteria	Enterobacteriales	Enterobacteriaceae	Serratia	Other Enterobacteriaceae	4
OTU_545	0	0	0	0	0	0	2	0	0	0	0	0	0	0	0	0	0	0	0	0	Proteobacteria	Gammaproteobacteria	Enterobacteriales	Enterobacteriaceae	Klebsiella	Other Enterobacteriaceae	4
OTU_544	0	0	0	0	0	0	0	0	0	0	2	0	0	0	0	0	0	0	0	0	Proteobacteria	Gammaproteobacteria	Enterobacteriales	Enterobacteriaceae	Serratia	Other Enterobacteriaceae	4
OTU_564	0	0	0	0	0	0	1	0	0	0	0	0	0	0	0	0	0	0	0	0	Proteobacteria	Gammaproteobacteria	Enterobacteriales	Enterobacteriaceae		Other Enterobacteriaceae	4
OTU_5	44	0	97	6	3	319	4	765	2541	88	240	9	1909	1036	204	165	87	9957	2791	3755	Proteobacteria	Gammaproteobacteria	Enterobacteriales	Enterobacteriaceae	Salmonella	Other Enterobacteriaceae	5
OTU_45	1	0	0	0	0	0	1553	0	0	0	0	648	0	0	0	0	807	0	0	0	Proteobacteria	Gammaproteobacteria	Enterobacteriales	Enterobacteriaceae	Klebsiella	Other Enterobacteriaceae	5
OTU_651	4	0	1	0	0	2	0	2	0	0	427	0	19	7	3	523	7	171	68	77	Proteobacteria	Gammaproteobacteria	Enterobacteriales	Enterobacteriaceae	Serratia	Other Enterobacteriaceae	5
OTU_230	39	0	0	0	0	220	5	0	1	0	189	0	0	0	0	180	0	2	1	1	Proteobacteria	Gammaproteobacteria	Enterobacteriales	Enterobacteriaceae	Serratia	Other Enterobacteriaceae	5
OTU_619	0	70	0	1	3	0	0	85	0	367	0	0	10	0	32	0	0	2	0	15	Proteobacteria	Gammaproteobacteria	Enterobacteriales	Enterobacteriaceae		Other Enterobacteriaceae	5
OTU_593	221	0	0	0	0	199	7	0	5	0	44	0	0	0	0	101	0	5	0	0	Proteobacteria	Gammaproteobacteria	Enterobacteriales	Enterobacteriaceae	Escherichia-Shigella	Other Enterobacteriaceae	5
OTU_125	9	3	0	0	1	62	17	3	53	7	7	1	7	0	3	10	2	27	0	4	Proteobacteria	Gammaproteobacteria	Enterobacteriales	Enterobacteriaceae		Other Enterobacteriaceae	5
OTU_615	0	0	0	0	0	22	3	3	69	3	0	0	2	4	3	2	0	44	1	9	Proteobacteria	Gammaproteobacteria	Enterobacteriales	Enterobacteriaceae		Other Enterobacteriaceae	5
OTU_137	0	0	0	0	0	0	118	0	0	0	0	2	0	0	0	0	3	0	0	0	Proteobacteria	Gammaproteobacteria	Enterobacteriales	Enterobacteriaceae		Other Enterobacteriaceae	5
OTU_188	8	0	0	0	0	19	0	0	29	0	8	0	0	0	0	24	0	17	1	0	Proteobacteria	Gammaproteobacteria	Enterobacteriales	Enterobacteriaceae		Other Enterobacteriaceae	5
OTU_561	8	0	0	0	0	50	0	0	0	0	15	0	0	0	0	19	0	0	0	0	Proteobacteria	Gammaproteobacteria	Enterobacteriales	Enterobacteriaceae	Serratia	Other Enterobacteriaceae	5
OTU_191	0	0	0	0	0	0	67	0	0	0	0	3	0	0	0	0	21	0	0	0	Proteobacteria	Gammaproteobacteria	Enterobacteriales	Enterobacteriaceae	Escherichia-Shigella	Other Enterobacteriaceae	5
OTU_297	0	0	0	0	0	4	13	0	8	0	1	0	0	0	0	0	7	5	0	1	Proteobacteria	Gammaproteobacteria	Enterobacteriales	Enterobacteriaceae	Escherichia-Shigella	Other Enterobacteriaceae	5
OTU_539	0	0	0	0	0	0	20	0	0	0	0	0	0	0	0	0	1	0	0	0	Proteobacteria	Gammaproteobacteria	Enterobacteriales	Enterobacteriaceae	Klebsiella	Other Enterobacteriaceae	5
OTU_142	1	0	0	0	0	7	0	0	5	0	1	0	0	0	0	2	0	3	0	0	Proteobacteria	Gammaproteobacteria	Enterobacteriales	Enterobacteriaceae		Other Enterobacteriaceae	5
OTU_89	5	0	0	0	1	0	0	0	0	0	0	0	0	0	0	0	0	0	0	0	Proteobacteria	Gammaproteobacteria	Enterobacteriales	Enterobacteriaceae	Escherichia-Shigella	Other Enterobacteriaceae	5
OTU_541	0	0	0	0	0	0	4	0	0	0	0	1	0	0	0	0	0	0	0	0	Proteobacteria	Gammaproteobacteria	Enterobacteriales	Enterobacteriaceae	Klebsiella	Other Enterobacteriaceae	5
OTU_383	0	0	0	0	0	0	0	1	0	0	0	0	2	0	0	0	0	1	0	0	Proteobacteria	Gammaproteobacteria	Enterobacteriales	Enterobacteriaceae		Other Enterobacteriaceae	5
OTU_540	0	0	0	0	0	0	4	0	0	0	0	0	0	0	0	0	0	0	0	0	Proteobacteria	Gammaproteobacteria	Enterobacteriales	Enterobacteriaceae	Klebsiella	Other Enterobacteriaceae	5
OTU_557	0	0	0	0	0	0	2	0	0	0	0	0	0	0	0	0	0	0	0	0	Proteobacteria	Gammaproteobacteria	Enterobacteriales	Enterobacteriaceae	Escherichia-Shigella	Other Enterobacteriaceae	5
OTU_552	0	0	0	0	0	0	0	0	0	2	0	0	0	0	0	0	0	0	0	0	Proteobacteria	Gammaproteobacteria	Enterobacteriales	Enterobacteriaceae		Other Enterobacteriaceae	5
OTU_556	0	0	0	0	0	0	360	0	0	0	0	161	0	0	0	0	249	0	0	0	Proteobacteria	Gammaproteobacteria	Enterobacteriales	Enterobacteriaceae		Other Enterobacteriaceae	6
OTU_296	6	0	0	0	0	23	0	0	0	0	8	0	0	0	0	10	1	2	0	0	Proteobacteria	Gammaproteobacteria	Enterobacteriales	Enterobacteriaceae	Escherichia-Shigella	Other Enterobacteriaceae	6
OTU_461	0	0	0	0	0	0	10	0	0	0	0	0	0	0	0	0	1	0	0	0	Proteobacteria	Gammaproteobacteria	Enterobacteriales	Enterobacteriaceae	Klebsiella	Other Enterobacteriaceae	6
OTU_386	2	0	0	2	0	13	40	0	29	21	5	1	18	4	21	1	3	19	0	11	Proteobacteria	Gammaproteobacteria	Enterobacteriales	Enterobacteriaceae		Other Enterobacteriaceae	7
OTU_482	0	0	0	0	4	0	0	142	0	1	0	0	3	0	0	0	0	3	0	5	Proteobacteria	Gammaproteobacteria	Enterobacteriales	Enterobacteriaceae	Citrobacter	Other Enterobacteriaceae	7
OTU_467	0	0	0	0	0	1	94	0	1	0	0	0	0	0	0	0	0	0	0	0	Proteobacteria	Gammaproteobacteria	Enterobacteriales	Enterobacteriaceae	Escherichia-Shigella	Other Enterobacteriaceae	7
OTU_154	2	0	0	0	0	11	0	2	0	0	13	0	3	0	0	33	0	13	0	0	Proteobacteria	Gammaproteobacteria	Enterobacteriales	Enterobacteriaceae		Other Enterobacteriaceae	7
OTU_285	4	0	0	0	0	8	0	0	1	0	43	0	0	0	0	14	1	0	0	0	Proteobacteria	Gammaproteobacteria	Enterobacteriales	Enterobacteriaceae		Other Enterobacteriaceae	7
OTU_247	0	0	0	0	0	0	0	12	0	5	0	0	4	0	1	0	0	16	0	14	Proteobacteria	Gammaproteobacteria	Enterobacteriales	Enterobacteriaceae	Photorhabdus	Other Enterobacteriaceae	7
OTU_78	3	0	0	0	0	5	1	0	18	0	1	0	0	2	0	0	0	4	0	0	Proteobacteria	Gammaproteobacteria	Enterobacteriales	Enterobacteriaceae		Other Enterobacteriaceae	7
OTU_187	0	0	0	0	0	0	31	0	0	0	0	0	0	0	0	0	2	0	0	0	Proteobacteria	Gammaproteobacteria	Enterobacteriales	Enterobacteriaceae		Other Enterobacteriaceae	7
OTU_186	0	0	0	0	0	0	26	0	0	0	0	0	0	0	0	0	4	0	0	0	Proteobacteria	Gammaproteobacteria	Enterobacteriales	Enterobacteriaceae		Other Enterobacteriaceae	7
OTU_620	0	2	0	0	1	0	0	0	0	20	0	0	0	0	4	0	0	0	0	3	Proteobacteria	Gammaproteobacteria	Enterobacteriales	Enterobacteriaceae		Other Enterobacteriaceae	7
OTU_90	6	0	0	0	0	2	10	0	0	0	0	0	0	0	0	1	1	0	0	0	Proteobacteria	Gammaproteobacteria	Enterobacteriales	Enterobacteriaceae	Escherichia-Shigella	Other Enterobacteriaceae	7
OTU_358	0	0	0	0	0	16	0	0	0	0	0	0	0	0	0	0	0	0	0	0	Proteobacteria	Gammaproteobacteria	Enterobacteriales	Enterobacteriaceae	Escherichia-Shigella	Other Enterobacteriaceae	7
OTU_587	0	0	0	0	0	0	15	0	0	0	0	0	0	0	0	0	0	0	0	0	Proteobacteria	Gammaproteobacteria	Enterobacteriales	Enterobacteriaceae	Klebsiella	Other Enterobacteriaceae	7
OTU_211	3	0	0	0	0	10	0	0	0	0	1	0	0	0	0	0	0	0	0	0	Proteobacteria	Gammaproteobacteria	Enterobacteriales	Enterobacteriaceae	Escherichia-Shigella	Other Enterobacteriaceae	7
OTU_380	0	0	0	0	0	9	0	0	0	0	0	0	0	0	0	0	0	0	0	0	Proteobacteria	Gammaproteobacteria	Enterobacteriales	Enterobacteriaceae	Serratia	Other Enterobacteriaceae	7
OTU_648	0	0	0	0	0	0	2	0	0	0	0	0	0	0	0	0	0	0	0	0	Proteobacteria	Gammaproteobacteria	Enterobacteriales	Enterobacteriaceae	Klebsiella	Other Enterobacteriaceae	7
OTU_491	0	0	0	0	0	0	2	0	0	0	0	0	0	0	0	0	0	0	0	0	Proteobacteria	Gammaproteobacteria	Enterobacteriales	Enterobacteriaceae	Klebsiella	Other Enterobacteriaceae	7
OTU_184	10	0	0	0	0	67	1	0	14	0	17	0	0	0	0	18	0	3	0	2	Proteobacteria	Gammaproteobacteria	Enterobacteriales	Enterobacteriaceae		Other Enterobacteriaceae	8
OTU_366	0	0	0	0	0	0	23	0	0	0	0	0	0	0	0	0	2	0	0	0	Proteobacteria	Gammaproteobacteria	Enterobacteriales	Enterobacteriaceae		Other Enterobacteriaceae	8
OTU_228	0	0	0	0	0	0	0	0	0	0	0	0	0	0	0	7	0	0	0	0	Proteobacteria	Gammaproteobacteria	Enterobacteriales	Enterobacteriaceae		Other Enterobacteriaceae	8
OTU_242	0	0	0	0	0	0	5	0	0	0	0	1	0	0	0	0	0	0	0	0	Proteobacteria	Gammaproteobacteria	Enterobacteriales	Enterobacteriaceae	Klebsiella	Other Enterobacteriaceae	8
OTU_220	0	0	0	0	0	0	222	0	0	0	0	62	0	0	0	0	140	1	0	0	Proteobacteria	Gammaproteobacteria	Enterobacteriales	Enterobacteriaceae	Klebsiella	Other Enterobacteriaceae	9
OTU_7	179	0	14	24	26	93	0	21	826	0	2794	1	1101	1174	1	7638	0	3063	5042	3	Proteobacteria	Gammaproteobacteria	Orbales	Orbaceae	Frischella	Frischella	4
OTU_2	455	1358	123	25572	302	1066	1270	333	7249	560	12099	12378	28681	25929	3034	8671	12419	21770	9695	3023	Proteobacteria	Gammaproteobacteria	Orbales	Orbaceae	Gilliamella	Gilliamella	4
OTU_33	136	805	24	6354	34	474	1088	560	2286	1653	8203	4402	7889	12713	5764	2489	5037	3526	1610	9757	Proteobacteria	Gammaproteobacteria	Orbales	Orbaceae	Gilliamella	Gilliamella	8
OTU_25	10	0	12	7	0	35	1	118	1498	33	19	1	299	189	13	21	8	1961	462	572	Proteobacteria	Gammaproteobacteria	Orbales	Orbaceae	Gilliamella	Gilliamella	8
OTU_621	0	136	0	1	8	0	0	84	0	103	0	0	59	1	57	0	0	10	0	133	Proteobacteria	Gammaproteobacteria	Orbales	Orbaceae		Other	4
OTU_56	3	0	0	0	0	3	0	2	5	0	19	0	24	4	0	100	0	55	20	0	Proteobacteria	Gammaproteobacteria	Orbales	Orbaceae		Other	4
OTU_239	4	0	0	0	0	10	0	0	65	0	6	0	6	2	0	30	0	52	20	0	Proteobacteria	Gammaproteobacteria	Orbales	Orbaceae		Other	4
OTU_278	1	0	0	17	0	2	3	0	1	0	0	0	0	1	0	2	3	2	2	1	Proteobacteria	Gammaproteobacteria	Orbales	Orbaceae		Other	4
OTU_79	0	0	1	0	7	0	0	0	9	0	0	0	0	0	0	0	0	2	1	0	Proteobacteria	Gammaproteobacteria	Orbales	Orbaceae		Other	4
OTU_466	0	0	0	0	0	0	0	0	5	0	0	0	0	0	0	0	0	4	0	0	Proteobacteria	Gammaproteobacteria	Orbales	Orbaceae		Other	4
OTU_275	0	0	0	2	0	1	1	0	5	0	0	0	0	0	0	0	0	0	0	0	Proteobacteria	Gammaproteobacteria	Orbales	Orbaceae		Other	4
OTU_293	0	0	0	0	2	0	0	0	0	0	0	0	0	0	0	0	0	0	0	0	Proteobacteria	Gammaproteobacteria	Orbales	Orbaceae		Other	4
OTU_72	56	39	13	1052	12	63	42	16	170	45	178	103	77	263	37	91	236	197	180	145	Proteobacteria	Gammaproteobacteria	Orbales	Orbaceae		Other	5
OTU_53	14	2	1	8	0	61	4	8	7	3	76	15	17	3	9	136	12	15	4	18	Proteobacteria	Gammaproteobacteria	Orbales	Orbaceae		Other	5
OTU_205	9	0	0	0	0	6	0	0	75	0	7	0	6	14	0	16	0	45	4	0	Proteobacteria	Gammaproteobacteria	Orbales	Orbaceae		Other	5
OTU_59	2	1	0	0	0	6	1	0	28	10	0	0	0	2	4	0	2	14	0	5	Proteobacteria	Gammaproteobacteria	Orbales	Orbaceae		Other	5
OTU_141	0	0	0	0	1	0	0	2	0	0	0	0	8	1	0	0	0	6	0	0	Proteobacteria	Gammaproteobacteria	Orbales	Orbaceae		Other	5
OTU_128	0	0	1	0	0	0	0	0	6	0	3	0	0	0	0	0	0	2	1	0	Proteobacteria	Gammaproteobacteria	Orbales	Orbaceae		Other	5
OTU_570	0	0	0	0	0	3	0	0	2	3	0	0	0	0	0	0	0	0	0	0	Proteobacteria	Gammaproteobacteria	Orbales	Orbaceae		Other	5
OTU_352	0	0	5	0	1	0	0	0	0	0	0	0	0	0	0	0	0	0	0	0	Proteobacteria	Gammaproteobacteria	Orbales	Orbaceae		Other	5
OTU_264	0	0	0	3	0	0	0	0	0	0	0	0	0	0	0	0	0	0	0	0	Proteobacteria	Gammaproteobacteria	Orbales	Orbaceae		Other	5
OTU_243	0	0	0	0	0	0	0	0	0	1	0	0	0	0	1	0	0	0	0	0	Proteobacteria	Gammaproteobacteria	Orbales	Orbaceae		Other	5
OTU_250	0	0	0	0	0	0	0	0	0	0	0	0	0	0	0	0	0	2	0	0	Proteobacteria	Gammaproteobacteria	Orbales	Orbaceae		Other	5
OTU_493	0	0	0	0	0	0	0	1	0	0	0	0	0	0	0	0	0	0	0	0	Proteobacteria	Gammaproteobacteria	Orbales	Orbaceae		Other	6
OTU_270	1	0	0	0	0	0	0	0	0	0	0	0	0	0	0	0	0	0	0	0	Proteobacteria	Gammaproteobacteria	Orbales	Orbaceae		Other	6
OTU_34	10	12	121	1	86	5	1	0	134	0	320	13	4	162	88	64	20	106	93	68	Proteobacteria	Gammaproteobacteria	Orbales	Orbaceae		Other	7
OTU_282	0	6	0	279	3	0	1	1	0	9	0	15	2	0	1	0	27	10	12	8	Proteobacteria	Gammaproteobacteria	Orbales	Orbaceae		Other	7
OTU_130	6	0	0	3	0	10	0	0	24	0	7	0	0	4	0	27	0	16	23	0	Proteobacteria	Gammaproteobacteria	Orbales	Orbaceae		Other	7
OTU_268	0	0	0	0	0	3	2	3	9	0	1	1	0	0	0	1	2	3	0	3	Proteobacteria	Gammaproteobacteria	Orbales	Orbaceae		Other	7
OTU_129	0	0	0	0	0	0	0	0	6	0	0	0	0	0	0	0	0	2	1	0	Proteobacteria	Gammaproteobacteria	Orbales	Orbaceae		Other	7
OTU_105	0	746	3	86	69	0	1	459	0	886	0	0	1310	117	1128	0	0	359	0	2179	Proteobacteria	Gammaproteobacteria	Orbales	Orbaceae		Other	8
OTU_316	0	0	0	0	0	0	0	0	0	0	0	1	0	0	0	0	0	0	0	0	Proteobacteria	Gammaproteobacteria	Pseudomonadales	Moraxellaceae	Acinetobacter	Other	4
OTU_182	0	0	0	0	0	0	0	0	0	0	0	0	0	0	0	0	2	0	0	0	Proteobacteria	Gammaproteobacteria				Other	6
OTU_81	3	0	2	0	1	0	0	0	9	0	2	0	0	1	0	0	0	3	12	0	Proteobacteria	Gammaproteobacteria				Other	7
OTU_631	3	0	0	0	0	0	0	0	0	0	0	0	0	0	0	0	0	0	0	0	Tenericutes	Mollicutes	Entomoplasmatales	Spiroplasmataceae	Spiroplasma	Other	7
OTU_422	1	0	7	0	0	0	0	0	1	0	0	0	0	0	0	0	0	0	0	0	Unc. Bacteria					Other	4
OTU_451	2	0	1	0	0	0	0	0	0	0	0	0	0	0	0	0	0	0	0	0	Unc. Bacteria					Other	6

## Sheet: OUT_Fungi_Saudi Bees
Supplementary Data S1. Fungal OTUs abundance and distribution among samples obtained from Saudi foragers bees; star (*) indicate the number of ITS obtained from literature (Lofgren et al., 2019) and used to normalize the number of reads before to perform all the analyses.
ID			Crop			Midgut					Ileum							Rectum			Taxonomy						GCN ITS*
	C6	C7	C8	C9	C10	M6	M7	M8	M9	M10	I6	I7	I8	I9	I10	R06	R07	R08	R09	R10	Phylum	Class	Order	Family	Genus	Species
OTU_10	80	79	60	87	66	14	39	506	304	52	13	124	253	268	27	11	14	18	73	6	Ascomycota	Eurotiomycetes	Eurotiales	Aspergillaceae	Aspergillus		58
OTU_100	0	0	0	0	0	48	0	0	0	0	0	0	0	0	0	0	0	0	0	0	Ascomycota	Dothideomycetes	Capnodiales				58
OTU_102	0	8	3	0	0	0	0	0	0	0	0	0	0	0	0	1	1	10	26	0	Ascomycota	Leotiomycetes	Erysiphales	Erysiphaceae	Erysiphe		58
OTU_106	0	0	0	0	36	0	0	0	0	0	0	0	0	0	42	0	0	0	0	1	Basidiomycota	Agaricomycetes	Agaricales	Bolbitiaceae	Conocybe	Conocybe_crispa	113
OTU_107	0	0	0	53	0	0	0	0	1	0	0	0	37	35	2	0	0	0	0	0	Ascomycota						58
OTU_108	16	0	13	0	4	2	0	3	0	0	0	0	0	0	0	0	0	0	0	1	Ascomycota	Dothideomycetes	Pleosporales	Didymellaceae	Leptosphaerulina	Leptosphaerulina_australis	58
OTU_109	3	1	0	0	9	0	0	0	0	0	0	0	16	0	0	6	3	10	11	0	Ascomycota	Eurotiomycetes	Eurotiales				58
OTU_11	72	350	103	46	502	106	101	540	278	233	71	179	137	38	162	29	25	122	168	21	Ascomycota	Dothideomycetes	Pleosporales	Pleosporaceae	Alternaria	Alternaria_hungarica	58
OTU_110	8	6	0	0	0	0	0	0	0	0	0	25	2	31	31	1	1	2	0	0	Ascomycota	Eurotiomycetes	Eurotiales	Aspergillaceae	Aspergillus	Aspergillus_caesiellus	58
OTU_111	0	0	0	0	0	0	0	0	0	0	0	0	0	1	0	0	0	0	12	0	Ascomycota	Pezizomycetes	Pezizales	Pezizaceae	Eremiomyces	Eremiomyces_magnisporus	58
OTU_112	0	3	0	0	0	0	7	1	0	33	0	0	0	0	0	0	0	0	0	0	Ascomycota	Sordariomycetes	Diaporthales	Valsaceae	Cytospora	Cytospora_brevispora	58
OTU_114	0	0	0	29	0	0	0	0	1	0	0	0	0	0	0	0	0	0	0	0	Ascomycota	Leotiomycetes	Rhytismatales	Rhytismataceae			58
OTU_115	9	20	0	0	0	0	0	1	0	1	0	27	0	0	0	3	0	0	0	0	Ascomycota	Eurotiomycetes	Eurotiales	Aspergillaceae	Aspergillus	Aspergillus_penicillioides	58
OTU_118	0	0	0	0	0	0	0	0	0	0	0	0	0	60	1	0	0	0	0	0	Ascomycota	Saccharomycetes	Saccharomycetales	Saccharomycetales	Candida	Candida_smithsonii	58
OTU_119	0	0	0	0	0	18	0	2	0	0	0	0	0	0	0	1	0	1	0	0	Ascomycota	Saccharomycetes	Saccharomycetales	Saccharomycodaceae	Hanseniaspora		58
OTU_123	0	31	0	0	0	0	0	0	0	0	0	7	0	0	0	0	0	0	0	0	Basidiomycota	Tremellomycetes	Cystofilobasidiales	Mrakiaceae	Udeniomyces	Udeniomyces_kanasensis	113
OTU_128	0	0	0	0	0	0	0	0	0	0	0	0	0	1	0	2	0	4	30	0	Ascomycota	Sordariomycetes	Hypocreales	Nectriaceae	Gibberella	Gibberella_tricincta	58
OTU_129	0	0	7	0	0	0	0	4	0	0	0	0	0	0	0	0	0	0	0	0	Ascomycota	Sordariomycetes	Sordariales	Chaetomiaceae			58
OTU_130	7	2	10	0	0	0	0	3	0	0	0	0	0	0	0	1	0	0	0	0	Ascomycota	Dothideomycetes	Pleosporales	Pleosporaceae	Alternaria	Alternaria_metachromatica	58
OTU_131	0	0	0	0	0	0	12	2	0	14	0	0	0	0	0	0	0	0	0	0	Ascomycota	Sordariomycetes	Hypocreales	Hypocreales	Acremonium	Acremonium_acutatum	58
OTU_132	1	2	1	0	0	0	7	0	0	26	0	0	0	0	0	0	0	0	0	0	Ascomycota						58
OTU_133	0	0	3	1	0	0	0	6	0	0	0	0	0	0	0	0	0	2	6	0	Ascomycota	Sordariomycetes	Hypocreales	Nectriaceae	Fusarium	Fusarium_delphinoides	58
OTU_137	0	0	0	0	0	0	0	0	0	0	0	0	0	21	2	0	0	0	0	0	Ascomycota	Leotiomycetes	Rhytismatales	Rhytismataceae			58
OTU_139	0	26	0	0	0	0	0	0	0	0	10	0	0	0	0	0	0	0	0	0	Ascomycota	Sordariomycetes	Hypocreales	Stachybotryaceae			58
OTU_140	0	0	0	0	0	0	0	0	0	0	5	0	0	0	0	2	0	5	6	0	Ascomycota						58
OTU_143	0	0	0	0	0	0	0	0	0	0	0	0	0	0	0	1	0	0	0	0	Unc. Fungi						99
OTU_144	0	0	0	24	0	0	0	0	0	0	0	0	0	0	0	0	0	0	0	0	Basidiomycota	Tremellomycetes	Tremellales	Bulleribasidiaceae	Dioszegia	Dioszegia_hungarica	113
OTU_154	0	0	0	36	0	0	0	0	0	0	0	0	0	0	0	0	0	0	0	0	Ascomycota	Leotiomycetes	Rhytismatales	Rhytismataceae			58
OTU_156	0	5	0	0	0	0	0	0	0	0	0	0	16	0	0	0	1	0	0	0	Ascomycota	Eurotiomycetes	Onygenales	Onygenales	Chrysosporium	Chrysosporium_lobatum	58
OTU_157	0	0	0	0	0	0	0	0	0	0	0	0	0	0	0	0	0	3	11	0	Ascomycota	Sordariomycetes					58
OTU_158	0	0	0	0	0	0	0	0	0	0	0	0	0	0	20	0	0	0	0	0	Ascomycota	Sordariomycetes	Hypocreales				58
OTU_159	0	14	0	0	0	0	0	0	0	0	0	5	0	0	0	0	4	0	0	0	Ascomycota	Dothideomycetes	Pleosporales	Didymellaceae	Phoma	Phoma_omnivirens	58
OTU_160	0	20	0	0	0	0	0	0	0	0	0	1	0	0	0	0	1	0	0	0	Ascomycota	Dothideomycetes	Pleosporales	Pleosporaceae	Alternaria	Alternaria_longissima	58
OTU_163	3	0	4	2	0	0	0	2	0	0	0	0	0	0	0	0	0	0	0	1	Ascomycota	Saccharomycetes	Saccharomycetales	Saccharomycetaceae	Kluyveromyces	Kluyveromyces_marxianus	58
OTU_164	0	0	0	0	0	0	0	0	0	0	0	14	0	0	0	0	0	0	0	0	Basidiomycota	Microbotryomycetes	Sporidiobolales	Sporidiobolaceae	Sporobolomyces	Sporobolomyces_oryzicola	113
OTU_168	0	14	0	0	0	0	0	0	0	0	0	0	0	0	0	0	0	0	0	0	Basidiomycota	Tremellomycetes	Tremellales	Bulleribasidiaceae	Hannaella	Hannaella_sinensis	113
OTU_171	1	0	0	0	0	0	0	0	0	0	0	0	0	0	0	0	5	1	0	0	Ascomycota	Sordariomycetes	Hypocreales	Nectriaceae			58
OTU_173	0	10	0	0	0	0	0	0	0	0	0	0	14	0	0	0	0	0	0	0	Ascomycota	Leotiomycetes	Rhytismatales	Rhytismataceae			58
OTU_175	0	11	0	0	0	0	0	0	0	0	0	0	0	0	0	0	0	7	0	0	Ascomycota	Sordariomycetes	Xylariales	Hyponectriaceae	Monographella	Monographella_nivalis	58
OTU_176	0	13	0	0	0	0	0	0	0	0	3	0	0	0	0	1	0	0	0	0	Ascomycota	Dothideomycetes	Dothideales	Aureobasidiaceae	Aureobasidium		58
OTU_177	0	0	0	0	0	0	0	0	0	0	0	0	22	0	0	0	0	0	0	0	Ascomycota	Saccharomycetes	Saccharomycetales	Saccharomycetaceae	Torulaspora	Torulaspora_pretoriensis	58
OTU_178	0	0	0	0	0	0	0	0	0	0	0	0	0	0	0	0	0	0	11	0	Ascomycota	Eurotiomycetes	Eurotiales	Aspergillaceae	Penicillium	Penicillium_wotroi	58
OTU_18	2	0	0	85	40	1	0	0	4	0	0	0	0	1	0	0	0	1	20	18	Ascomycota	Dothideomycetes	Dothideales	Aureobasidiaceae	Aureobasidium	Aureobasidium_pullulans	58
OTU_181	2	0	0	0	0	0	0	0	0	0	5	0	0	0	0	1	0	0	0	0	Ascomycota						58
OTU_186	0	0	1	0	0	0	0	2	0	0	0	1	0	0	0	0	0	0	0	0	Ascomycota	Eurotiomycetes	Eurotiales	Aspergillaceae	Aspergillus	Aspergillus_caespitosus	58
OTU_187	0	9	0	0	0	0	0	0	0	0	0	3	0	0	0	0	2	0	0	0	Basidiomycota	Tremellomycetes	Cystofilobasidiales	Mrakiaceae	Udeniomyces	Udeniomyces_puniceus	113
OTU_189	1	0	0	0	0	0	0	0	0	0	0	0	0	0	0	0	0	1	6	0	Ascomycota	Eurotiomycetes	Eurotiales	Aspergillaceae			58
OTU_19	0	0	0	0	0	0	0	0	0	0	0	0	7	0	0	0	0	0	0	0	Ascomycota	Eurotiomycetes	Eurotiales	Aspergillaceae	Aspergillus	Aspergillus_fumigatus	58
OTU_191	0	0	0	0	0	0	0	0	0	0	0	0	0	0	0	0	0	0	0	8	Basidiomycota	Tremellomycetes	Tremellales	Bulleribasidiaceae	Vishniacozyma	Vishniacozyma_dimennae	113
OTU_193	0	0	0	0	0	0	0	0	0	0	0	16	0	0	0	0	0	0	0	0	Ascomycota	Eurotiomycetes	Eurotiales				58
OTU_194	0	0	0	0	0	0	0	0	0	0	0	10	0	0	0	0	0	0	0	0	Ascomycota	Leotiomycetes	Rhytismatales	Rhytismataceae			58
OTU_2	19654	2655	1319	16396	33928	4017	1153	3083	2134	2662	10910	2042	12905	10522	45308	13966	586	832	924	5339	Ascomycota	Saccharomycetes	Saccharomycetales	Saccharomycetaceae	Zygosaccharomyces	Zygosaccharomyces_siamensis	58
OTU_20	78	163	136	530	121	6	11	46	145	12	28	65	252	153	4	15	11	79	42	11	Ascomycota	Dothideomycetes	Capnodiales	Cladosporiaceae	Cladosporium	Cladosporium_flabelliforme	58
OTU_203	9	0	0	0	0	0	0	0	0	0	0	0	0	0	0	0	0	0	0	0	Ascomycota	Eurotiomycetes	Eurotiales	Aspergillaceae	Aspergillus	Aspergillus_muricatus	58
OTU_211	0	0	0	0	0	0	0	0	0	0	0	5	0	0	0	0	0	0	0	0	Unc. Fungi						99
OTU_215	0	0	0	0	0	0	0	0	0	0	0	0	0	0	0	2	0	0	0	0	Ascomycota	Dothideomycetes	Pleosporales	Phaeosphaeriaceae	Sclerostagonospora		58
OTU_218	0	0	0	0	0	0	0	0	0	0	0	0	0	0	0	0	0	6	0	0	Ascomycota	Dothideomycetes	Pleosporales	Pleosporaceae	Pyrenophora	Pyrenophora_tritici-repentis	58
OTU_224	6	0	0	0	0	1	0	0	0	0	0	0	0	0	0	1	0	0	0	0	Ascomycota	Sordariomycetes	Hypocreales	Nectriaceae			58
OTU_226	7	0	0	0	0	0	0	0	0	0	0	0	0	0	0	0	0	0	0	0	Ascomycota	Eurotiomycetes	Eurotiales	Aspergillaceae	Penicillium	Penicillium_polonicum	58
OTU_227	0	0	3	1	0	0	0	2	0	0	0	0	0	0	0	0	0	0	0	0	Ascomycota	Eurotiomycetes	Eurotiales	Aspergillaceae	Aspergillus	Aspergillus_wentii	58
OTU_229	8	0	0	0	0	0	0	0	0	0	0	0	0	0	0	0	0	0	0	0	Ascomycota	Dothideomycetes	Pleosporales	Pleosporaceae	Curvularia	Curvularia_lunata	58
OTU_23	45	79	35	1	194	96	35	19	0	69	16	13	0	1	64	17	4	33	41	18	Ascomycota	Dothideomycetes	Pleosporales	Pleosporaceae	Alternaria	Alternaria_eichhorniae	58
OTU_230	0	0	0	0	0	0	0	0	0	0	0	0	4	0	0	0	0	0	0	0	Ascomycota	Sordariomycetes	Glomerellales	Plectosphaerellaceae			58
OTU_231	0	0	0	0	0	0	0	0	0	0	0	0	0	0	0	0	0	8	0	0	Ascomycota	Sordariomycetes	Hypocreales				58
OTU_24	0	0	12	1	0	0	2	5	0	0	0	0	0	0	0	0	0	8	12	0	Basidiomycota	Agaricomycetes	Agaricales	Agaricaceae	Tulostoma	Tulostoma_obesum	113
OTU_245	0	0	0	0	0	0	0	0	0	0	0	0	0	0	0	0	0	1	12	0	Ascomycota	Pezizomycetes	Pezizales	Pezizaceae	Sarcosphaera		58
OTU_247	0	0	0	0	0	0	0	0	0	0	0	0	0	0	0	0	0	6	0	0	Ascomycota	Sordariomycetes	Hypocreales	Hypocreales	Acremonium	Acremonium_fusidioides	58
OTU_249	0	0	0	0	0	0	0	0	0	0	4	0	0	0	0	0	0	0	0	0	Ascomycota	Sordariomycetes	Xylariales	Sporocadaceae	Pestalotiopsis	Pestalotiopsis_rhododendri	58
OTU_25	74	202	45	330	121	12	30	34	9	37	35	68	102	67	204	12	12	17	81	19	Ascomycota	Sordariomycetes	Hypocreales	Nectriaceae	Fusarium		58
OTU_251	0	4	0	0	0	0	0	0	0	0	0	0	0	0	0	0	0	0	0	0	Ascomycota	Sordariomycetes	Hypocreales	Hypocreales	Acremonium	Acremonium_persicinum	58
OTU_254	0	0	0	76	0	0	0	0	3	0	0	0	50	1	0	0	0	0	0	0	Ascomycota	Leotiomycetes	Rhytismatales	Rhytismataceae			58
OTU_256	0	0	0	0	1	0	0	0	0	0	0	0	6	0	0	0	0	0	0	0	Basidiomycota	Ustilaginomycetes	Ustilaginales	Ustilaginaceae	Moesziomyces	Moesziomyces_rugulosus	113
OTU_258	3	0	0	0	0	1	0	0	0	0	0	0	0	0	0	0	0	0	0	0	Ascomycota	Eurotiomycetes	Eurotiales	Aspergillaceae	Penicillium	Penicillium_herquei	58
OTU_26	0	0	0	0	41	0	0	0	0	0	0	11	0	0	0	0	0	0	0	2	Ascomycota	Dothideomycetes	Capnodiales	Cladosporiaceae	Cladosporium	Cladosporium_halotolerans	58
OTU_263	0	7	0	0	0	0	0	0	0	0	0	0	0	0	0	0	0	0	0	0	Ascomycota	Dothideomycetes	Botryosphaeriales	Botryosphaeriaceae	Botryosphaeria	Botryosphaeria_agaves	58
OTU_266	0	0	0	0	0	0	0	0	0	0	0	0	1	12	0	0	0	0	0	0	Ascomycota	Leotiomycetes	Rhytismatales	Rhytismataceae			58
OTU_27	0	0	0	0	0	0	0	0	0	0	0	0	0	0	1	0	0	0	4	0	Ascomycota	Sordariomycetes	Hypocreales	Nectriaceae	Fusarium	Fusarium_solani	58
OTU_28	13	17	17	1	88	4	0	7	115	0	2	38	5	29	121	5	6	13	23	6	Ascomycota	Sordariomycetes	Hypocreales	Nectriaceae	Fusarium		58
OTU_29	10	35	52	122	50	3	25	22	5	54	1	70	54	1	0	3	7	19	42	5	Ascomycota	Dothideomycetes	Botryosphaeriales	Botryosphaeriaceae	Macrophomina	Macrophomina_phaseolina	58
OTU_292	0	0	0	0	0	0	0	0	0	0	0	0	0	0	0	0	2	0	0	0	Ascomycota	Sordariomycetes	Hypocreales	Hypocreales	Acremonium		58
OTU_293	2	0	0	0	0	0	0	0	0	0	0	2	0	0	0	0	0	0	0	0	Ascomycota	Sordariomycetes					58
OTU_308	0	0	0	0	0	0	0	0	0	0	0	0	3	0	0	0	0	0	0	0	Ascomycota	Eurotiomycetes	Eurotiales	Trichocomaceae	Rasamsonia	Rasamsonia_piperina	58
OTU_31	0	0	3	0	0	0	0	1	0	0	0	0	0	0	0	0	0	0	0	0	Basidiomycota	Malasseziomycetes	Malasseziales	Malasseziaceae	Malassezia	Malassezia_restricta	113
OTU_33	18	10	0	10	0	0	0	153	0	0	8	21	2	72	24	3	0	19	17	6	Ascomycota	Sordariomycetes	Hypocreales	Nectriaceae	Fusarium	Fusarium_solani	58
OTU_330	0	0	5	0	0	0	0	7	0	0	0	0	0	0	0	0	0	0	0	0	Ascomycota	Dothideomycetes	Dothideales	Aureobasidiaceae	Aureobasidium	Aureobasidium_pullulans	58
OTU_333	0	0	0	0	0	0	0	0	0	0	0	0	0	0	0	0	0	3	0	0	Ascomycota	Sordariomycetes	Hypocreales				58
OTU_334	0	0	0	0	0	0	0	0	0	0	0	0	5	0	0	0	0	0	4	0	Ascomycota	Eurotiomycetes	Eurotiales	Aspergillaceae	Aspergillus	Aspergillus_gracilis	58
OTU_36	32	60	18	105	1	6	31	6	0	32	25	94	26	1	126	8	24	25	19	7	Ascomycota	Eurotiomycetes	Eurotiales	Aspergillaceae	Aspergillus	Aspergillus_flavus	58
OTU_41	0	0	0	0	0	0	0	0	0	0	0	13	0	0	0	0	0	0	0	0	Ascomycota	Saccharomycetes	Saccharomycetales	Pichiaceae	Pichia		58
OTU_43	5	0	9	0	16	0	9	122	1	20	2	37	0	0	0	1	5	12	23	1	Ascomycota	Eurotiomycetes	Eurotiales	Aspergillaceae	Aspergillus	Aspergillus_melleus	58
OTU_44	0	4	0	0	37	0	6	3	0	24	9	8	45	0	0	0	1	0	0	1	Ascomycota	Eurotiomycetes	Eurotiales	Aspergillaceae	Aspergillus	Aspergillus_brasiliensis	58
OTU_45	3	143	9	0	0	1	0	5	0	1	0	76	0	0	0	0	1	14	38	0	Ascomycota	Sordariomycetes					58
OTU_47	0	8	0	0	0	0	10	1	0	23	1	24	148	236	3	6	1	9	0	0	Ascomycota	Dothideomycetes	Pleosporales	Pleosporaceae	Stemphylium	Stemphylium_vesicarium	58
OTU_49	0	57	0	0	0	1	0	0	0	0	0	19	0	0	0	0	8	0	0	0	Ascomycota	Sordariomycetes	Sordariales	Chaetomiaceae	Chaetomium	Chaetomium_brasiliense	58
OTU_52	0	0	0	0	0	0	0	0	0	0	0	5	0	0	0	0	0	0	0	0	Ascomycota	Sordariomycetes	Hypocreales	Nectriaceae			58
OTU_53	0	0	0	0	0	0	0	243	0	0	0	0	0	0	0	0	0	0	1	0	Ascomycota	Eurotiomycetes	Eurotiales	Aspergillaceae	Penicillium	Penicillium_jiangxiense	58
OTU_57	1	0	8	1	0	0	7	4	0	6	0	0	0	0	0	0	0	0	0	0	Ascomycota	Eurotiomycetes	Eurotiales	Aspergillaceae	Aspergillus	Aspergillus_terreus	58
OTU_58	0	0	0	0	0	0	0	0	122	0	11	5	0	1	0	2	0	13	20	0	Basidiomycota	Wallemiomycetes	Wallemiales	Wallemiaceae	Wallemia	Wallemia_sebi	113
OTU_59	0	0	0	0	0	0	0	0	0	0	0	8	0	64	0	0	0	0	0	0	Basidiomycota	Wallemiomycetes	Wallemiales	Wallemiaceae	Wallemia	Wallemia_tropicalis	113
OTU_61	10	0	5	0	0	0	0	1	0	0	4	0	0	0	0	4	0	0	2	0	Entorrhizomycota	Entorrhizomycetes	Entorrhizales	Entorrhizaceae	Entorrhiza	Entorrhiza_tenuis	99
OTU_62	0	0	0	0	0	0	3	0	0	1	0	0	0	0	0	1	0	0	0	0	Ascomycota	Sordariomycetes	Glomerellales	Glomerellaceae	Colletotrichum	Colletotrichum_curcumae	58
OTU_63	0	0	4	1	0	0	0	1	0	0	0	0	0	0	0	0	0	0	0	0	Ascomycota	Sordariomycetes	Hypocreales				58
OTU_65	0	13	0	0	0	0	0	0	0	0	0	2	0	0	0	0	0	3	9	0	Ascomycota	Dothideomycetes					58
OTU_67	0	0	0	0	0	0	11	146	1	19	0	0	0	0	0	0	0	0	0	0	Ascomycota	Sordariomycetes	Glomerellales	Plectosphaerellaceae	Plectosphaerella	Plectosphaerella_cucumerina	58
OTU_68	0	0	0	107	0	0	0	0	4	0	0	18	0	0	0	0	0	0	0	1	Basidiomycota	Microbotryomycetes	Sporidiobolales	Sporidiobolaceae	Rhodosporidiobolus	Rhodosporidiobolus_fluvialis	113
OTU_69	0	0	0	0	0	0	0	94	0	0	0	0	0	0	0	0	0	4	0	0	Ascomycota						58
OTU_7	32	33	0	115	120	6	0	94	0	0	18	0	25	1	46	12	0	35	14	2	Ascomycota	Sordariomycetes					58
OTU_70	0	0	7	1	18	0	0	0	0	0	0	0	1	98	1	0	0	14	0	0	Basidiomycota	Tremellomycetes	Tremellales	Bulleribasidiaceae	Vishniacozyma	Vishniacozyma_victoriae	113
OTU_71	0	0	0	0	58	0	0	0	0	3	0	0	0	0	85	0	0	0	0	2	Basidiomycota	Agaricomycetes	Agaricales	Agaricaceae	Tulostoma		113
OTU_74	0	0	0	78	0	0	0	0	2	0	0	0	165	96	3	0	0	0	0	0	Ascomycota						58
OTU_75	0	0	0	1	0	0	0	0	0	0	0	0	2	95	3	0	0	0	0	0	Ascomycota	Dothideomycetes	Pleosporales	Didymellaceae			58
OTU_81	0	0	18	0	35	0	0	101	0	1	0	9	0	0	2	0	0	8	1	0	Basidiomycota	Tremellomycetes	Filobasidiales	Filobasidiaceae	Filobasidium	Filobasidium_magnum	113
OTU_82	0	0	0	0	0	0	0	0	0	0	0	0	0	0	86	0	0	0	0	0	Ascomycota	Leotiomycetes	Helotiales	Helotiaceae	Tetracladium		58
OTU_84	4	0	0	0	0	68	0	0	0	0	2	8	0	0	0	6	0	2	0	0	Ascomycota	Eurotiomycetes	Eurotiales	Aspergillaceae	Aspergillus	Aspergillus_puulaauensis	58
OTU_85	0	0	5	0	0	2	0	3	0	0	0	0	0	0	0	0	0	0	0	2	Ascomycota	Sordariomycetes	Magnaporthales	Magnaporthaceae	Ophioceras	Ophioceras_commune	58
OTU_87	14	0	9	0	0	0	0	2	0	25	0	0	0	0	2	4	0	7	0	0	Ascomycota	Eurotiomycetes	Eurotiales	Aspergillaceae	Penicillium	Penicillium_citrinum	58
OTU_88	0	0	0	1	0	0	0	0	0	0	0	0	0	48	2	0	0	0	0	0	Ascomycota	Sordariomycetes	Glomerellales	Glomerellaceae	Colletotrichum		58
OTU_9	5	122	20	74	39	2	42	1130	537	123	1	100	180	337	132	0	17	19	10	4	Ascomycota	Saccharomycetes	Saccharomycetales	Saccharomycetaceae	Eremothecium	Eremothecium_coryli	58
OTU_90	0	0	0	0	0	0	0	0	0	0	0	0	2	51	1	0	0	0	0	0	Ascomycota	Leotiomycetes	Rhytismatales	Rhytismataceae			58
OTU_93	0	0	13	1	13	0	0	10	0	0	2	0	57	0	0	6	0	11	12	4	Ascomycota	Dothideomycetes	Botryosphaeriales	Botryosphaeriaceae	Lasiodiplodia	Lasiodiplodia_theobromae	58
OTU_94	0	7	0	0	35	0	0	0	0	0	0	0	0	0	0	0	2	0	0	0	Ascomycota	Dothideomycetes	Pleosporales	Pleosporaceae	Exserohilum	Exserohilum_rostratum	58
OTU_97	5	9	4	0	0	2	0	6	0	0	0	1	0	0	0	1	0	1	14	0	Ascomycota	Sordariomycetes					58
