# Supplementary material for: Compartmentalization of bacterial and fungal microbiomes in the gut of adult honeybees
Source: NPJ Biofilms Microbiomes. 2021 May 7;7:42. doi: 10.1038/s41522-021-00212-9 (PMC8105395; doi:10.1038/s41522-021-00212-9)
Supplement: Supplementary file 3 — Supplementary Data 2 [file 41522_2021_212_MOESM3_ESM.xlsx]

## Sheet: Predicted functions_Others_cDNA
Supplementary Data S2. Metabolic pathways predicted from the taxonomy of the other-possibly environmental bacterial OTUs by using Tax4Fun2. List of OTUs is obtained from the active other bacteria detected bys equencing cDNA.
Pathway predicted	bGut1	bGut2	bGut3	bGut4	bGut5	bGut6	Metabolism	Metabolism details
ko00250	0.00669002	0.00572916	0.00576647	0.00585407	0.00529284	0.00555035	Amino acid metabolism	Alanine, aspartate and glutamate metabolism
ko00330	0.00865172	0.00564793	0.00569083	0.00515992	0.00578462	0.00490831	Amino acid metabolism	Arginine and proline metabolism
ko00220	0.00388971	0.00304455	0.00297429	0.0034719	0.00315269	0.00306853	Amino acid metabolism	Arginine biosynthesis
ko00270	0.00617414	0.00662599	0.00693821	0.0071749	0.0068328	0.00703332	Amino acid metabolism	Cysteine and methionine metabolism
ko00260	0.0095406	0.00771665	0.00802516	0.00747916	0.00810056	0.00775915	Amino acid metabolism	Glycine, serine and threonine metabolism
ko00340	0.00449111	0.003999	0.00401344	0.00408147	0.00413306	0.00394864	Amino acid metabolism	Histidine metabolism
ko00300	0.00279751	0.0030272	0.00295896	0.00323486	0.00294874	0.00303197	Amino acid metabolism	Lysine biosynthesis
ko00310	0.00682393	0.00679361	0.00709477	0.00446835	0.00654624	0.00631903	Amino acid metabolism	Lysine degradation
ko00360	0.00633917	0.00647122	0.00670734	0.00374207	0.00689326	0.00603437	Amino acid metabolism	Phenylalanine metabolism
ko00400	0.00303499	0.00399379	0.00367482	0.00481309	0.00392718	0.00467722	Amino acid metabolism	Phenylalanine, tyrosine and tryptophan biosynthesis
ko00380	0.00618536	0.00677288	0.00678715	0.00414912	0.00646449	0.00630946	Amino acid metabolism	Tryptophan metabolism
ko00350	0.00722468	0.00417799	0.00440413	0.00288232	0.0050924	0.00421794	Amino acid metabolism	Tyrosine metabolism
ko00290	0.00309051	0.00300907	0.00269709	0.0024538	0.00300053	0.00308488	Amino acid metabolism	Valine, leucine and isoleucine biosynthesis
ko00280	0.0113886	0.0133888	0.0145882	0.0103133	0.0132747	0.0139384	Amino acid metabolism	Valine, leucine and isoleucine degradation
ko00525	0.000319323	0.000292557	0.000251246	0.000224656	0.000389575	0.000418286	Biosynthesis of other secondary metabolites	Acarbose and validamycin biosynthesis
ko00965	3.23843e-05	0.000161244	0.000138814	8.54958e-05	0.00012804	0.000164765	Biosynthesis of other secondary metabolites	Betalain biosynthesis
ko00232	1.11841e-05	1.4275e-05	4.82609e-07	0	3.20621e-05	6.16356e-06	Biosynthesis of other secondary metabolites	Caffeine metabolism
ko00332	0.000293225	0.000339308	0.000359157	0.000432017	0.000365674	0.000382229	Biosynthesis of other secondary metabolites	Carbapenem biosynthesis
ko00944	1.21782e-05	2.14125e-05	4.3483e-05	3.44068e-05	1.0493e-05	1.63775e-05	Biosynthesis of other secondary metabolites	Flavone and flavonol biosynthesis
ko00941	8.18944e-06	5.68027e-06	1.3513e-06	2.57591e-06	0	3.69814e-05	Biosynthesis of other secondary metabolites	Flavonoid biosynthesis
ko00966	0.000112326	0.000283887	0.000222483	0.000197977	0.000236468	0.000253983	Biosynthesis of other secondary metabolites	Glucosinolate biosynthesis
ko00901	6.71046e-06	6.89803e-05	1.78565e-05	1.03037e-05	2.769e-05	5.85538e-05	Biosynthesis of other secondary metabolites	Indole alkaloid biosynthesis
ko00943	0	0	5.40522e-06	5.15183e-06	3.49768e-06	3.69814e-06	Biosynthesis of other secondary metabolites	Isoflavonoid biosynthesis
ko00950	0.000560154	0.00051399	0.000504294	0.000461211	0.000645717	0.000551418	Biosynthesis of other secondary metabolites	Isoquinoline alkaloid biosynthesis
ko00261	0.00133816	0.00145825	0.00146583	0.00156284	0.00147489	0.00148058	Biosynthesis of other secondary metabolites	Monobactam biosynthesis
ko00524	0.000283323	0.000225109	0.000252694	0.00023588	0.000255678	0.000225718	Biosynthesis of other secondary metabolites	Neomycin, kanamycin and gentamicin biosynthesis
ko00401	0.00091378	0.000843295	0.000819341	0.00106931	0.00107058	0.00101813	Biosynthesis of other secondary metabolites	Novobiocin biosynthesis
ko00311	0.00010986	0.000295746	0.000259177	0.00013867	0.000273215	0.000279517	Biosynthesis of other secondary metabolites	Penicillin and cephalosporin biosynthesis
ko00405	0.000468151	0.000755269	0.000470962	0.000559218	0.000522056	0.000665378	Biosynthesis of other secondary metabolites	Phenazine biosynthesis
ko00940	0.000278057	0.00049544	0.00056565	0.000577618	0.000583925	0.000643145	Biosynthesis of other secondary metabolites	Phenylpropanoid biosynthesis
ko00333	0.00457276	0.00518058	0.00566338	0.00406731	0.00559461	0.00464404	Biosynthesis of other secondary metabolites	Prodigiosin biosynthesis
ko00404	7.01514e-05	0.00030655	0.000447732	0.00042846	0.000436294	0.000494317	Biosynthesis of other secondary metabolites	Staurosporine biosynthesis
ko00945	8.18944e-06	5.68027e-06	1.3513e-06	2.57591e-06	0	3.69814e-05	Biosynthesis of other secondary metabolites	Stilbenoid, diarylheptanoid and gingerol biosynthesis
ko00521	0.0016233	0.00152544	0.00148674	0.00166103	0.0017059	0.00180623	Biosynthesis of other secondary metabolites	Streptomycin biosynthesis
ko00960	0.000904669	0.000692254	0.000680832	0.000723034	0.00085283	0.000663859	Biosynthesis of other secondary metabolites	Tropane, piperidine and pyridine alkaloid biosynthesis
ko00520	0.00527367	0.0078859	0.0070294	0.00900717	0.00623574	0.00743345	Carbohydrate metabolism	Amino sugar and nucleotide sugar metabolism
ko00053	0.00373085	0.00272983	0.0024144	0.00166257	0.00280408	0.00215388	Carbohydrate metabolism	Ascorbate and aldarate metabolism
ko00650	0.0118465	0.0119615	0.0119685	0.00853216	0.0113337	0.0114973	Carbohydrate metabolism	Butanoate metabolism
ko00660	0.00201239	0.00243853	0.00205144	0.00208348	0.00211076	0.00228067	Carbohydrate metabolism	C5-Branched dibasic acid metabolism
ko00020	0.00461298	0.00557503	0.00562905	0.00620998	0.00527043	0.00635577	Carbohydrate metabolism	Citrate cycle (TCA cycle)
ko00051	0.00338609	0.00494308	0.00464307	0.00395961	0.00353765	0.00424284	Carbohydrate metabolism	Fructose and mannose metabolism
ko00052	0.00234015	0.00332516	0.00272616	0.00226202	0.00264377	0.00312735	Carbohydrate metabolism	Galactose metabolism
ko00010	0.0083195	0.00865692	0.00856318	0.00969236	0.00751309	0.00821561	Carbohydrate metabolism	Glycolysis / Gluconeogenesis
ko00630	0.0113903	0.0104593	0.0112662	0.0121044	0.0106418	0.0104119	Carbohydrate metabolism	Glyoxylate and dicarboxylate metabolism
ko00562	0.00178004	0.0014351	0.00164481	0.00134763	0.00166205	0.00157618	Carbohydrate metabolism	Inositol phosphate metabolism
ko00040	0.00435464	0.00368608	0.00344055	0.00278904	0.00311566	0.00298946	Carbohydrate metabolism	Pentose and glucuronate interconversions
ko00030	0.00476454	0.00467235	0.004556	0.00389779	0.00445822	0.00414268	Carbohydrate metabolism	Pentose phosphate pathway
ko00640	0.00947546	0.0117504	0.0127136	0.0103502	0.0111426	0.0118514	Carbohydrate metabolism	Propanoate metabolism
ko00620	0.0117277	0.0120417	0.0125239	0.011711	0.0114705	0.0121564	Carbohydrate metabolism	Pyruvate metabolism
ko00500	0.00306562	0.0036995	0.00403919	0.00388466	0.0033884	0.0036243	Carbohydrate metabolism	Starch and sucrose metabolism
ko01062	0.000113084	0.000239263	0.000245937	0.000203497	0.000230139	0.000257637	Chemical structure transformation maps	Biosynthesis of terpenoids and steroids
ko00710	0.0019166	0.00248569	0.00251074	0.00287742	0.00219699	0.00273517	Energy metabolism	Carbon fixation in photosynthetic organisms
ko00720	0.00562896	0.00748227	0.00808132	0.00760637	0.00682056	0.00794414	Energy metabolism	Carbon fixation pathways in prokaryotes
ko00680	0.00537168	0.00479005	0.00487832	0.00937663	0.00475419	0.00473352	Energy metabolism	Methane metabolism
ko00910	0.00326533	0.00301939	0.00298436	0.00461567	0.00298145	0.00287504	Energy metabolism	Nitrogen metabolism
ko00190	0.00778479	0.00832403	0.00836147	0.0107904	0.00893254	0.00929856	Energy metabolism	Oxidative phosphorylation
ko00195	0.00106774	0.0013216	0.00131057	0.00163791	0.00129629	0.00154602	Energy metabolism	Photosynthesis
ko00920	0.0076521	0.00618142	0.00577132	0.00741237	0.00659788	0.00622409	Energy metabolism	Sulfur metabolism
ko01210	0.00518495	0.00509557	0.00487765	0.00485922	0.0052726	0.00539402	Global and overview maps	2-Oxocarboxylic acid metabolism
ko01230	0.0198381	0.0214303	0.0207529	0.0231432	0.0212454	0.0234578	Global and overview maps	Biosynthesis of amino acids
ko01130	0.0446662	0.0502028	0.0503963	0.0493987	0.049046	0.051817	Global and overview maps	Biosynthesis of antibiotics
ko01110	0.0491734	0.0576415	0.0575495	0.0576988	0.0551528	0.0615911	Global and overview maps	Biosynthesis of secondary metabolites
ko01200	0.0236609	0.0264451	0.0277609	0.0280695	0.0255663	0.0277284	Global and overview maps	Carbon metabolism
ko01220	0.00777025	0.00491025	0.00473254	0.00284166	0.00569946	0.0049666	Global and overview maps	Degradation of aromatic compounds
ko01212	0.0121161	0.0154379	0.016716	0.0127862	0.0154766	0.0152121	Global and overview maps	Fatty acid metabolism
ko01100	0.129863	0.137022	0.137865	0.138476	0.134102	0.141394	Global and overview maps	Metabolic pathways
ko01120	0.0609134	0.0550316	0.0556694	0.0537096	0.054785	0.0539956	Global and overview maps	Microbial metabolism in diverse environments
ko00532	0	0	2.25217e-06	2.23246e-05	0	0	Glycan biosynthesis and metabolism	Glycosaminoglycan biosynthesis - chondroitin sulfate / dermatan sulfate
ko00534	0	0	2.25217e-06	2.23246e-05	0	0	Glycan biosynthesis and metabolism	Glycosaminoglycan biosynthesis - heparan sulfate / heparin
ko00531	0.000143641	0.000527736	0.000317991	0.00040497	0.000259286	0.000476223	Glycan biosynthesis and metabolism	Glycosaminoglycan degradation
ko00604	8.8569e-06	2.14125e-05	1.68913e-05	3.60628e-05	1.58228e-05	1.84907e-05	Glycan biosynthesis and metabolism	Glycosphingolipid biosynthesis - ganglio series
ko00603	9.72678e-06	0.000178438	8.66122e-05	0.000104386	7.84271e-05	0.000174935	Glycan biosynthesis and metabolism	Glycosphingolipid biosynthesis - globo and isoglobo series
ko00571	8.71364e-05	0.000172362	0.000251182	0.000125361	0.000266525	0.000250395	Glycan biosynthesis and metabolism	Lipoarabinomannan (LAM) biosynthesis
ko00540	0.00154827	0.00142172	0.00143928	0.00276671	0.00173524	0.00177724	Glycan biosynthesis and metabolism	Lipopolysaccharide biosynthesis
ko00515	0	7.31595e-05	3.51339e-05	3.0911e-05	3.58512e-05	7.95099e-05	Glycan biosynthesis and metabolism	Mannose type O-glycan biosynthesis
ko00510	0.000118082	0.000113978	0.000212219	0.000168293	0.000164391	0.000183058	Glycan biosynthesis and metabolism	N-Glycan biosynthesis
ko00511	8.97552e-05	0.00023139	0.000182941	0.000255261	0.000157416	0.000194174	Glycan biosynthesis and metabolism	Other glycan degradation
ko00514	6.2631e-06	7.73857e-05	3.73861e-05	0.000187183	3.58512e-05	7.95099e-05	Glycan biosynthesis and metabolism	Other types of O-glycan biosynthesis
ko00550	0.00291186	0.00341717	0.00340111	0.00431919	0.00321988	0.00393345	Glycan biosynthesis and metabolism	Peptidoglycan biosynthesis
ko00513	8.8569e-06	2.14125e-05	1.80174e-05	4.72251e-05	1.58228e-05	1.84907e-05	Glycan biosynthesis and metabolism	Various types of N-glycan biosynthesis
ko00592	0.000396077	0.000616534	0.000612302	0.000569951	0.000697967	0.000691265	Lipid metabolism	alpha-Linolenic acid metabolism
ko00590	4.77093e-05	0.0002556	0.000179723	0.0002414	0.000244733	0.000301024	Lipid metabolism	Arachidonic acid metabolism
ko01040	0.0051312	0.00537534	0.00602082	0.0043	0.00587779	0.00515639	Lipid metabolism	Biosynthesis of unsaturated fatty acids
ko00565	0.000144651	0.00034482	0.000287474	0.000315243	0.00039029	0.000337851	Lipid metabolism	Ether lipid metabolism
ko00061	0.00749703	0.00884915	0.00979512	0.0085213	0.00921717	0.00852742	Lipid metabolism	Fatty acid biosynthesis
ko00071	0.00879784	0.0111424	0.0119355	0.00696478	0.0103189	0.0108001	Lipid metabolism	Fatty acid degradation
ko00062	5.21925e-06	0	1.14861e-05	0	0	1.84907e-05	Lipid metabolism	Fatty acid elongation
ko00561	0.00320552	0.0027425	0.00263427	0.00194021	0.00246436	0.00263054	Lipid metabolism	Glycerolipid metabolism
ko00564	0.00289992	0.00344056	0.00324632	0.00324952	0.00310651	0.00361955	Lipid metabolism	Glycerophospholipid metabolism
ko00591	1.5702e-05	6.22482e-05	3.50374e-05	7.17576e-05	7.68865e-05	0.000143809	Lipid metabolism	Linoleic acid metabolism
ko00120	0.000656926	0.000792529	0.00101525	0.000210366	0.000752542	0.000643784	Lipid metabolism	Primary bile acid biosynthesis
ko00121	0.000201714	0.000176829	0.0002146	0.000176511	0.000191498	0.000175397	Lipid metabolism	Secondary bile acid biosynthesis
ko00600	9.22078e-05	0.0010327	0.000537578	0.000278567	0.000412684	0.000879342	Lipid metabolism	Sphingolipid metabolism
ko00140	0.000572209	0.00122091	0.000992839	0.000500402	0.00097248	0.00108897	Lipid metabolism	Steroid hormone biosynthesis
ko00072	0.00144868	0.00277833	0.00265189	0.00177775	0.00247234	0.00275738	Lipid metabolism	Synthesis and degradation of ketone bodies
ko00780	0.00610442	0.00649551	0.00718744	0.00669517	0.00706083	0.00638232	Metabolism of cofactors and vitamins	Biotin metabolism
ko00790	0.00296908	0.00444338	0.00452544	0.00552233	0.00443292	0.00518802	Metabolism of cofactors and vitamins	Folate biosynthesis
ko00785	0.000212964	0.000330386	0.00035327	0.000434225	0.00034017	0.000434509	Metabolism of cofactors and vitamins	Lipoic acid metabolism
ko00760	0.00535828	0.00416306	0.00405674	0.00344332	0.00393553	0.00408349	Metabolism of cofactors and vitamins	Nicotinate and nicotinamide metabolism
ko00670	0.00175479	0.0023054	0.00230961	0.00266742	0.00213818	0.00261139	Metabolism of cofactors and vitamins	One carbon pool by folate
ko00770	0.00327134	0.00299398	0.0028792	0.00291759	0.00308368	0.00338144	Metabolism of cofactors and vitamins	Pantothenate and CoA biosynthesis
ko00860	0.0037044	0.00494783	0.00630601	0.00736306	0.00542762	0.00568483	Metabolism of cofactors and vitamins	Porphyrin and chlorophyll metabolism
ko00830	0.000900007	0.000622292	0.000655174	0.000675687	0.000795611	0.000774253	Metabolism of cofactors and vitamins	Retinol metabolism
ko00740	0.0011397	0.0016164	0.0014915	0.00175917	0.00142705	0.0018289	Metabolism of cofactors and vitamins	Riboflavin metabolism
ko00730	0.00158947	0.00202434	0.00197686	0.00238806	0.00193955	0.00227171	Metabolism of cofactors and vitamins	Thiamine metabolism
ko00130	0.00248416	0.00247002	0.00246649	0.00237788	0.00241383	0.00230262	Metabolism of cofactors and vitamins	Ubiquinone and other terpenoid-quinone biosynthesis
ko00750	0.00103944	0.00129025	0.00115818	0.00121871	0.00110443	0.00144927	Metabolism of cofactors and vitamins	Vitamin B6 metabolism
ko00410	0.00661159	0.00614509	0.0069205	0.00441518	0.00622572	0.00547914	Metabolism of other amino acids	beta-Alanine metabolism
ko00460	0.000762428	0.000988872	0.000970478	0.000847843	0.000810087	0.000960084	Metabolism of other amino acids	Cyanoamino acid metabolism
ko00473	0.00050382	0.000481347	0.000479617	0.000519415	0.000495046	0.00047532	Metabolism of other amino acids	D-Alanine metabolism
ko00472	0.000202444	0.000142983	0.000186979	0.000204356	0.00019537	0.000181363	Metabolism of other amino acids	D-Arginine and D-ornithine metabolism
ko00471	0.000494132	0.000697097	0.000677631	0.00071132	0.000592794	0.000806612	Metabolism of other amino acids	D-Glutamine and D-glutamate metabolism
ko00480	0.00318009	0.00401965	0.00390062	0.00372667	0.00395041	0.00398148	Metabolism of other amino acids	Glutathione metabolism
ko00440	0.00087552	0.000791918	0.000745502	0.000492122	0.000716108	0.000555733	Metabolism of other amino acids	Phosphonate and phosphinate metabolism
ko00450	0.00260452	0.00293328	0.00305741	0.00309097	0.0030514	0.00296304	Metabolism of other amino acids	Selenocompound metabolism
ko00430	0.00110764	0.00127906	0.000930695	0.000794915	0.000915975	0.00107633	Metabolism of other amino acids	Taurine and hypotaurine metabolism
ko00522	2.71058e-06	1.94343e-05	1.54435e-05	2.20793e-06	0	5.28305e-06	Metabolism of terpenoids and polyketides	Biosynthesis of 12-, 14- and 16-membered macrolides
ko01051	0.000300975	0.000283619	0.000268234	0.000264215	0.00031146	0.000291668	Metabolism of terpenoids and polyketides	Biosynthesis of ansamycins
ko01059	0.000224979	0.000212931	0.000282809	0.000263111	0.000122211	9.48748e-05	Metabolism of terpenoids and polyketides	Biosynthesis of enediyne antibiotics
ko01053	0.00138427	0.00173047	0.00120223	0.000880594	0.000571197	0.000601916	Metabolism of terpenoids and polyketides	Biosynthesis of siderophore group nonribosomal peptides
ko01056	0.000106845	7.34759e-05	0.000111483	9.14449e-05	9.30632e-05	2.92769e-05	Metabolism of terpenoids and polyketides	Biosynthesis of type II polyketide backbone
ko01057	0.000182212	3.79109e-05	6.83052e-05	1.63141e-05	0.00012432	8.69062e-05	Metabolism of terpenoids and polyketides	Biosynthesis of type II polyketide products
ko01055	0.000316385	0.000289834	0.000251327	0.000334194	0.000328532	0.0003456	Metabolism of terpenoids and polyketides	Biosynthesis of vancomycin group antibiotics
ko00906	0.000125179	0.000701588	0.00105296	0.000453361	0.000878417	0.000973226	Metabolism of terpenoids and polyketides	Carotenoid biosynthesis
ko00281	0.0022613	0.00281171	0.0029836	0.00211016	0.00316707	0.00295008	Metabolism of terpenoids and polyketides	Geraniol degradation
ko00981	0.00185972	0.00114485	0.00127446	0.000751124	0.00118653	0.00087232	Metabolism of terpenoids and polyketides	Insect hormone biosynthesis
ko00903	0.00351228	0.00281611	0.00317935	0.00185257	0.00308916	0.00249598	Metabolism of terpenoids and polyketides	Limonene and pinene degradation
ko00902	0	4.28251e-05	9.66183e-05	6.43978e-05	4.72187e-05	4.06795e-05	Metabolism of terpenoids and polyketides	Monoterpenoid biosynthesis
ko01054	0.00108842	0.000979607	0.000460554	0.000736711	0.000217848	0.000206633	Metabolism of terpenoids and polyketides	Nonribosomal peptide structures
ko00523	0.000861154	0.000701053	0.000581865	0.000755356	0.000937045	0.000887068	Metabolism of terpenoids and polyketides	Polyketide sugar unit biosynthesis
ko00909	1.42343e-05	0	0	0	0	0	Metabolism of terpenoids and polyketides	Sesquiterpenoid and triterpenoid biosynthesis
ko00900	0.00215686	0.00316884	0.00326031	0.00336304	0.00301238	0.00354926	Metabolism of terpenoids and polyketides	Terpenoid backbone biosynthesis
ko00253	0.00022049	9.01112e-05	0.000140536	9.65967e-05	0.000157562	6.84155e-05	Metabolism of terpenoids and polyketides	Tetracycline biosynthesis
ko01052	0.000141907	0.000101258	6.39457e-05	2.20793e-06	0.000123876	2.68555e-05	Metabolism of terpenoids and polyketides	Type I polyketide structures
ko00908	0.000104449	0.000152802	0.000181268	0.00017737	0.000192796	0.000222703	Metabolism of terpenoids and polyketides	Zeatin biosynthesis
ko00230	0.0102113	0.0115626	0.0109698	0.0122807	0.0108407	0.0121589	Nucleotide metabolism	Purine metabolism
ko00240	0.00658601	0.00766346	0.00740579	0.00778435	0.00671732	0.00806297	Nucleotide metabolism	Pyrimidine metabolism
ko00627	0.00353064	0.00350048	0.00321102	0.00192096	0.00357835	0.00332799	Xenobiotics biodegradation and metabolism	Aminobenzoate degradation
ko00791	0.0010138	0.000567763	0.00064594	0.000711443	0.000669722	0.000480493	Xenobiotics biodegradation and metabolism	Atrazine degradation
ko00362	0.00807003	0.00768868	0.0073624	0.00448	0.00794405	0.00772314	Xenobiotics biodegradation and metabolism	Benzoate degradation
ko00363	8.09204e-05	6.15838e-05	7.5673e-05	0	0.000130191	7.55036e-05	Xenobiotics biodegradation and metabolism	Bisphenol degradation
ko00930	0.00254113	0.0030626	0.00330447	0.00178419	0.00323683	0.00291131	Xenobiotics biodegradation and metabolism	Caprolactam degradation
ko00625	0.00343106	0.00243446	0.0027011	0.00308085	0.00287738	0.00248658	Xenobiotics biodegradation and metabolism	Chloroalkane and chloroalkene degradation
ko00361	0.00113734	0.0010048	0.00112824	0.000846004	0.00109124	0.000909917	Xenobiotics biodegradation and metabolism	Chlorocyclohexane and chlorobenzene degradation
ko00621	0.000630227	0.000339612	0.000411987	0.000362345	0.000630443	0.000376593	Xenobiotics biodegradation and metabolism	Dioxin degradation
ko00982	0.00202733	0.00201762	0.00235429	0.00190164	0.00251807	0.00233535	Xenobiotics biodegradation and metabolism	Drug metabolism - cytochrome P450
ko00983	0.0022315	0.00264071	0.00293905	0.00253574	0.00284153	0.00279746	Xenobiotics biodegradation and metabolism	Drug metabolism - other enzymes
ko00642	0.000355878	0.000600225	0.000632909	0.000505922	0.000636966	0.000656705	Xenobiotics biodegradation and metabolism	Ethylbenzene degradation
ko00364	0.000713804	0.000623267	0.000666209	0.000249986	0.000674136	0.000596104	Xenobiotics biodegradation and metabolism	Fluorobenzoate degradation
ko00365	0.000387744	0.000146518	0.000132733	5.49528e-05	0.000156521	8.9988e-05	Xenobiotics biodegradation and metabolism	Furfural degradation
ko00980	0.00197808	0.0020048	0.00228338	0.00187502	0.00243471	0.00225492	Xenobiotics biodegradation and metabolism	Metabolism of xenobiotics by cytochrome P450
ko00626	0.00165123	0.000892629	0.000936534	0.000849009	0.00102914	0.00108496	Xenobiotics biodegradation and metabolism	Naphthalene degradation
ko00633	0.00037017	0.000412482	0.000380666	0.000358665	0.000343855	0.000461629	Xenobiotics biodegradation and metabolism	Nitrotoluene degradation
ko00624	0.00098634	0.000379885	0.000235706	0.000270471	0.00037591	0.000347008	Xenobiotics biodegradation and metabolism	Polycyclic aromatic hydrocarbon degradation
ko00984	0.000436025	0.000606386	0.000858336	0.000543088	0.000964443	0.000645171	Xenobiotics biodegradation and metabolism	Steroid degradation
ko00643	0.00229871	0.00151089	0.00152693	0.000807365	0.00158142	0.00144661	Xenobiotics biodegradation and metabolism	Styrene degradation
ko00623	0.000817399	0.000687386	0.000821255	0.000439377	0.000741293	0.000761948	Xenobiotics biodegradation and metabolism	Toluene degradation
ko00622	0.0016588	0.00120766	0.00122911	0.000619139	0.00144435	0.00118252	Xenobiotics biodegradation and metabolism	Xylene degradation

## Sheet: Trophyc categories_Fungi_DNA
Supplementary Data S2. Trophyc categories predicted from the taxonomy of thefungal OTUs by using FunGUILD.
OUT_ID	taxonomy	Taxon	Trophic Mode	Guild	Growth Morphology	Confidence Ranking	Citation/Source
OTU_10	k__Fungi; p__NA; c__Dothideomycetes; o__Pleosporales; f__Pleosporaceae; g__Curvularia; s__Curvularia clavata	Curvularia	Pathotroph	Plant Pathogen	Microfungus	Probable	b'Tedersoo L, et al. 2014. Science 346:e1256688 ((https://doi.org/10.1126/science.1256688))'
OTU_15	k__Fungi; p__NA; c__Sordariomycetes; o__Sordariales; f__Chaetomiaceae; g__Amesia	Amesia	Pathotroph	Animal Pathogen	Microfungus	Probable	b'Wang XW, et al. 2016. Studies in Mycology 84:145-224 ((https://doi.org/10.1016/j.simyco.2016.11.005))'
OTU_187	k__Fungi; p__NA; c__Exobasidiomycetes; o__Exobasidiales; f__Brachybasidiaceae; g__Meira	Brachybasidiaceae	Pathotroph	Plant Pathogen	Microfungus	Probable	b'Cannon PF, Kirk PM. 2007. Fungal Families of the World. CAB International, Cambridge (ISBN: 978-0851998275)'
OTU_194	k__Fungi; p__NA; c__Dothideomycetes; o__Pleosporales; f__Pleosporaceae; g__Bipolaris; s__Bipolaris zeicola	Bipolaris	Pathotroph	Plant Pathogen	Microfungus	Probable	b'Tedersoo L, et al. 2014. Science 346:e1256688 ((https://doi.org/10.1126/science.1256688))'
OTU_215	k__Fungi; p__NA; c__Eurotiomycetes; o__Onygenales; f__Ascosphaeraceae; g__Ascosphaera; s__Ascosphaera apis	Ascosphaera	Pathotroph	Animal Pathogen	NULL	Probable	b'Tedersoo L, et al. 2014. Science 346:e1256688 ((https://doi.org/10.1126/science.1256688))'
OTU_265	k__Fungi; p__NA; c__Saccharomycetes; o__Saccharomycetales; f__Debaryomycetaceae; g__Candida; s__Candida parapsilosis	Candida parapsilosis	Pathotroph	Animal Pathogen	Dimorphic Yeast	Highly Probable	b'Trofa D, et al. 2008. Clinical Microbiology Reviews 21:606-625 ((https://doi.org/10.1128/CMR.00013-08))'
OTU_39	k__Fungi; p__NA; c__Sordariomycetes; o__Sordariales; f__NA; g__Monosporascus; s__Monosporascus cannonballus	Monosporascus	Pathotroph	Plant Pathogen	NULL	Probable	b'The American Phytopathological Society Common Names of Plant Diseases ((http://www.apsnet.org/publications/commonnames/Pages/default.aspx))'
OTU_399	k__Fungi; p__NA; c__Saccharomycetes; o__Saccharomycetales; f__Metschnikowiaceae; g__Metschnikowia; s__Metschnikowia reukaufii	Metschnikowia reukaufii	Pathotroph	Animal Pathogen	NULL	Probable	b'Irinyi L, et al. 2015. Medical Mycology 53:313-337 ((https://doi.org/10.1093/mmy/myv008))'
OTU_41	k__Fungi; p__NA; c__Eurotiomycetes; o__Eurotiales; f__Aspergillaceae; g__Penicillium; s__Penicillium chrysogenum	Penicillium chrysogenum	Pathotroph	Plant Pathogen	Facultative Yeast	Probable	b'Nagy LG, et al. 2014. Nature Communications 5:e4471 ((https://doi.org/10.1038/ncomms5471)); The American Phytopathological Society Common Names of Plant Diseases ((http://www.apsnet.org/publications/commonnames/Pages/default.aspx))'
OTU_427	k__Fungi; p__NA; c__Leotiomycetes; o__Erysiphales; f__Erysiphaceae	Erysiphaceae	Pathotroph	Plant Pathogen	Microfungus	Probable	b'Cannon PF, Kirk PM. 2007. Fungal Families of the World. CAB International, Cambridge (ISBN: 978-0851998275)'
OTU_441	k__Fungi; p__NA; c__Dothideomycetes; o__Capnodiales; f__Mycosphaerellaceae; g__Cercospora	Cercospora	Pathotroph	Plant Pathogen	Microfungus	Probable	b'The American Phytopathological Society Common Names of Plant Diseases ((http://www.apsnet.org/publications/commonnames/Pages/default.aspx))'
OTU_514	k__Fungi; p__NA; c__Sordariomycetes; o__Hypocreales; f__Clavicipitaceae; g__Claviceps; s__Claviceps purpurea	Claviceps	Pathotroph	Plant Pathogen	Microfungus	Probable	b'Tedersoo L, et al. 2014. Science 346:e1256688 ((https://doi.org/10.1126/science.1256688))'
OTU_6	k__Fungi; p__NA; c__Dothideomycetes; o__Pleosporales; f__Pleosporaceae; g__Curvularia	Curvularia	Pathotroph	Plant Pathogen	Microfungus	Probable	b'Tedersoo L, et al. 2014. Science 346:e1256688 ((https://doi.org/10.1126/science.1256688))'
OTU_606	k__Fungi; p__NA; c__Tremellomycetes; o__Tremellales; f__Bulleribasidiaceae; g__Hannaella; s__Hannaella luteola	Hannaella luteola	Pathotroph	Animal Pathogen	NULL	Probable	b'Irinyi L, et al. 2015. Medical Mycology 53:313-337 ((https://doi.org/10.1093/mmy/myv008))'
OTU_1	k__Fungi; p__NA; c__Dothideomycetes; o__Pleosporales; f__Pleosporaceae	Pleosporaceae	Pathotroph-Saprotroph	Endophyte-Lichen Parasite-Plant Pathogen-Undefined Saprotroph	Microfungus	Probable	b'Cannon PF, Kirk PM. 2007. Fungal Families of the World. CAB International, Cambridge (ISBN: 978-0851998275); David AS, et al. 2016. Microbial Ecology 71:912-926 ((https://doi.org/10.1007/s00248-015-0712-6)); Lawrey JD, Diederich P. 2016. http://www.lichenicolous.net (accessed 24 May 2017) ((http://www.lichenicolous.net))'
OTU_168	k__Fungi; p__NA; c__Agaricomycetes; o__Polyporales; f__Polyporaceae; g__Ganoderma	Ganoderma	Pathotroph-Saprotroph	Plant Pathogen-Wood Saprotroph	Polyporoid	Highly Probable	b'Gilbertson RL, Ryvarden L. 1987-1987. North American Polypores. Fungiflora, Oslo (ISBN: 978-0945345060); Cannon PF, Kirk PM. 2007. Fungal Families of the World. CAB International, Cambridge (ISBN: 978-0851998275)'
OTU_176	k__Fungi; p__NA; c__Dothideomycetes; o__Capnodiales; f__Mycosphaerellaceae	Mycosphaerellaceae	Pathotroph-Saprotroph	Plant Pathogen-Undefined Saprotroph	Microfungus	Probable	b'Cannon PF, Kirk PM. 2007. Fungal Families of the World. CAB International, Cambridge (ISBN: 978-0851998275)'
OTU_193	k__Fungi; p__NA; c__Agaricomycetes; o__Polyporales; f__Fomitopsidaceae; g__Fomitopsis	Fomitopsidaceae	Pathotroph-Saprotroph	Plant Pathogen-Wood Saprotroph	Polyporoid	Probable	b'Cannon PF, Kirk PM. 2007. Fungal Families of the World. CAB International, Cambridge (ISBN: 978-0851998275)'
OTU_197	k__Fungi; p__NA; c__Dothideomycetes; o__Pleosporales; f__Didymellaceae; g__Neoascochyta; s__Neoascochyta adenii	Didymellaceae	Pathotroph-Saprotroph	Animal Pathogen-Plant Pathogen-Undefined Saprotroph	Microfungus	Possible	b'Tedersoo L, et al. 2014. Science 346:e1256688 ((https://doi.org/10.1126/science.1256688))'
OTU_233	k__Fungi; p__NA; c__Microbotryomycetes; o__Sporidiobolales; f__Sporidiobolaceae; g__Sporobolomyces; s__Sporobolomyces ruberrimus	Sporidiobolaceae	Pathotroph-Saprotroph	Animal Pathogen-Undefined Saprotroph	Microfungus	Probable	b'Cannon PF, Kirk PM. 2007. Fungal Families of the World. CAB International, Cambridge (ISBN: 978-0851998275)'
OTU_264	k__Fungi; p__NA; c__Sordariomycetes; o__Xylariales; f__Diatrypaceae; g__Eutypella; s__Eutypella scoparia	Diatrypaceae	Pathotroph-Saprotroph	Plant Pathogen-Plant Saprotroph	Microfungus	Probable	b'Cannon PF, Kirk PM. 2007. Fungal Families of the World. CAB International, Cambridge (ISBN: 978-0851998275)'
OTU_661	k__Fungi; p__NA; c__Dothideomycetes; o__Pleosporales; f__Phaeosphaeriaceae	Phaeosphaeriaceae	Pathotroph-Saprotroph	Fungal Parasite-Plant Pathogen-Plant Saprotroph	Microfungus	Probable	b'Cannon PF, Kirk PM. 2007. Fungal Families of the World. CAB International, Cambridge (ISBN: 978-0851998275)'
OTU_12	k__Fungi; p__NA; c__Sordariomycetes; o__Xylariales; f__Xylariaceae; g__Xylaria	Xylariaceae	Pathotroph-Saprotroph-Symbiotroph	Dung Saprotroph-Endophyte-Plant Pathogen-Undefined Saprotroph	Xylarioid	Probable	b'Cannon PF, Kirk PM. 2007. Fungal Families of the World. CAB International, Cambridge (ISBN: 978-0851998275)'
OTU_25	k__Fungi; p__NA; c__Sordariomycetes; o__Hypocreales; f__Nectriaceae; g__Fusarium	Fusarium	Pathotroph-Saprotroph-Symbiotroph	Animal Pathogen-Endophyte-Lichen Parasite-Plant Pathogen-Soil Saprotroph-Wood Saprotroph	Microfungus	Possible	b'Duncan CG, Eslyn WE. 1966. Mycologia 58:642-664 ((https://doi.org/10.2307/3757045)); Seehann G, et al. 1975. List of Fungi in Soft-Rot Tissue Tests. Institute fur Holzbiologie und Holzschutz, Bundesforschungsanstalt fur Forst - und Holzwirtshaft, Hamburg - Lohbrugge, Germany; Costa IPMW, et al. 2012. Mycotaxon 119:e26 ((http://mycotaxon.com/resources/checklists/costa_v119_checklist.pdf)); Teder…
OTU_302	k__Fungi; p__NA; c__Dothideomycetes; o__Pleosporales; f__Pleosporaceae; g__Alternaria	Alternaria	Pathotroph-Saprotroph-Symbiotroph	Animal Pathogen-Endophyte-Plant Pathogen-Wood Saprotroph	Microfungus	Possible	b'Duncan CG, Eslyn WE. 1966. Mycologia 58642-664; Seehann G, et al. 1975. List of Fungi in Soft-Rot Tissue Tests. Institute fur Holzbiologie und Holzschutz, Bundesforschungsanstalt fur Forst - und Holzwirtshaft, Hamburg - Lohbrugge, Germany; Tedersoo L, et al. 2014. Science 346:e1256688 ((https://doi.org/10.1126/science.1256688))'
OTU_499	k__Fungi; p__NA; c__NA; o__NA; f__NA; g__NA; s__uncultured Acremonium	Acremonium	Pathotroph-Saprotroph-Symbiotroph	Animal Pathogen-Endophyte-Fungal Parasite-Plant Pathogen-Wood Saprotroph	Microfungus	Possible	b'Duncan CG, Eslyn WE. 1966. Mycologia 58:642-645 ((https://doi.org/10.2307/3757045)); Nilsson T. 1973. Studia Forestalia Suecica 104:1-40 ((https://pub.epsilon.slu.se/5711/)); Worrall JJ, et al. 1997. Mycologia 89:199-219 ((https://doi.org/10.2307/3761073)); Hanada RE, et al. 2010. Fungal Biology 114:901-910 ((https://doi.org/10.1016/j.funbio.2010.08.006)); Del Olmo-Ruiz M, Arnold AE. 2014. Myco…
OTU_51	k__Fungi; p__NA; c__Dothideomycetes; o__Pleosporales; f__Pleosporaceae; g__Alternaria	Alternaria	Pathotroph-Saprotroph-Symbiotroph	Animal Pathogen-Endophyte-Plant Pathogen-Wood Saprotroph	Microfungus	Possible	b'Duncan CG, Eslyn WE. 1966. Mycologia 58642-664; Seehann G, et al. 1975. List of Fungi in Soft-Rot Tissue Tests. Institute fur Holzbiologie und Holzschutz, Bundesforschungsanstalt fur Forst - und Holzwirtshaft, Hamburg - Lohbrugge, Germany; Tedersoo L, et al. 2014. Science 346:e1256688 ((https://doi.org/10.1126/science.1256688))'
OTU_55	k__Fungi; p__NA; c__Agaricomycetes; o__Cantharellales; f__Ceratobasidiaceae; g__Ceratobasidium	Ceratobasidiaceae	Pathotroph-Saprotroph-Symbiotroph	Endomycorrhizal-Plant Pathogen-Undefined Saprotroph	Microfungus	Possible	b'Cannon PF, Kirk PM. 2007. Fungal Families of the World. CAB International, Cambridge (ISBN: 978-0851998275)'
OTU_596	k__Fungi; p__NA; c__Saccharomycetes; o__Saccharomycetales; f__Pichiaceae; g__Pichia	Pichia	Pathotroph-Saprotroph-Symbiotroph	Animal Endosymbiont-Animal Pathogen-Plant Pathogen-Undefined Saprotroph	Yeast	Highly Probable	b'Kurtzman CP, et al. (eds.) 2011. The Yeasts, a Taxonomic Study. Fifth Edition. Vols 1-3. Elsevier, San Diego (ISBN: 9780444521491); Irinyi L, et al. 2015. Medical Mycology 53:313-337 ((https://doi.org/10.1093/mmy/myv008)); The American Phytopathological Society Common Names of Plant Diseases ((https://www.apsnet.org/edcenter/resources/commonnames/Pages/default.aspx)); https://www.cdc.gov ((http…
OTU_7	k__Fungi; p__NA; c__Dothideomycetes; o__Dothideales; f__Saccotheciaceae; g__Aureobasidium	Aureobasidium	Pathotroph-Saprotroph-Symbiotroph	Animal Pathogen-Endophyte-Epiphyte-Plant Pathogen-Undefined Saprotroph	Facultative Yeast	Possible	b'Costa IPMW, et al. 2012. Mycotaxon 119:e26 ((http://mycotaxon.com/resources/checklists/costa_v119_checklist.pdf)); Tedersoo L, et al. 2014. Science 346:e1256688 ((https://doi.org/10.1126/science.1256688)); Wachowska U, G\xc5\x82owacka K. 2014. BioControl 59:635-645 ((https://doi.org/10.1007/s10526-014-9596-5)); Irinyia L, et al. 2016. Fungal Biology 120:125-136 ((https://doi.org/10.1016/j.funbi…
OTU_100	k__Fungi; p__NA; c__Sordariomycetes; o__Sordariales; f__Chaetomiaceae; g__Thielavia	Thielavia	Saprotroph	Dung Saprotroph-Undefined Saprotroph	Microfungus	Highly Probable	b'Bills GF, et al. 2013. Current Opinion in Microbiology 16:549-565 ((https://doi.org/10.1016/j.mib.2013.08.001)); Tedersoo L, et al. 2014. Science 346:e1256688 ((https://doi.org/10.1126/science.1256688))'
OTU_107	k__Fungi; p__NA; c__Sordariomycetes; o__Sordariales; f__Chaetomiaceae; g__Thielavia	Thielavia	Saprotroph	Dung Saprotroph-Undefined Saprotroph	Microfungus	Highly Probable	b'Bills GF, et al. 2013. Current Opinion in Microbiology 16:549-565 ((https://doi.org/10.1016/j.mib.2013.08.001)); Tedersoo L, et al. 2014. Science 346:e1256688 ((https://doi.org/10.1126/science.1256688))'
OTU_183	k__Fungi; p__NA; c__Dothideomycetes; o__Dothideales; f__Dothioraceae; g__Sydowia; s__Sydowia polyspora	Sydowia	Saprotroph	Undefined Saprotroph	NULL	Probable	b'Tedersoo L, et al. 2014. Science 346:e1256688 ((https://doi.org/10.1126/science.1256688))'
OTU_185	k__Fungi; p__NA; c__Sordariomycetes; o__Hypocreales; f__NA; g__Sarocladium; s__Sarocladium strictum	Sarocladium	Saprotroph	Undefined Saprotroph	NULL	Probable	b'Tedersoo L, et al. 2014. Science 346:e1256688 ((https://doi.org/10.1126/science.1256688))'
OTU_196	k__Fungi; p__NA; c__Leotiomycetes; o__NA; f__Pseudeurotiaceae; g__Geomyces	Pseudeurotiaceae	Saprotroph	Plant Saprotroph-Wood Saprotroph	Microfungus	Probable	b'Cannon PF, Kirk PM. 2007. Fungal Families of the World. CAB International, Cambridge (ISBN: 978-0851998275)'
OTU_3	k__Fungi; p__NA; c__Sordariomycetes; o__Sordariales; f__Chaetomiaceae; g__Thielavia	Thielavia	Saprotroph	Dung Saprotroph-Undefined Saprotroph	Microfungus	Highly Probable	b'Bills GF, et al. 2013. Current Opinion in Microbiology 16:549-565 ((https://doi.org/10.1016/j.mib.2013.08.001)); Tedersoo L, et al. 2014. Science 346:e1256688 ((https://doi.org/10.1126/science.1256688))'
OTU_31	k__Fungi; p__NA; c__Sordariomycetes; o__Sordariales; f__Chaetomiaceae; g__Thielavia; s__Thielavia basicola	Thielavia	Saprotroph	Dung Saprotroph-Undefined Saprotroph	Microfungus	Highly Probable	b'Bills GF, et al. 2013. Current Opinion in Microbiology 16:549-565 ((https://doi.org/10.1016/j.mib.2013.08.001)); Tedersoo L, et al. 2014. Science 346:e1256688 ((https://doi.org/10.1126/science.1256688))'
OTU_392	k__Fungi; p__NA; c__Agaricomycetes; o__Polyporales; f__Polyporaceae; g__Trametes	Polyporaceae	Saprotroph	Wood Saprotroph	Polyporoid	Probable	b'Cannon PF, Kirk PM. 2007. Fungal Families of the World. CAB International, Cambridge (ISBN: 978-0851998275)'
OTU_480	k__Fungi; p__NA; c__Saccharomycetes; o__Saccharomycetales; f__Debaryomycetaceae; g__Debaryomyces; s__Debaryomyces hansenii	Debaryomyces	Saprotroph	Undefined Saprotroph	Yeast	Highly Probable	b'Kurtzman CP, et al. (eds.) 2011. The Yeasts, a Taxonomic Study. Fifth Edition. Vols 1-3. Elsevier, San Diego (ISBN: 9780444521491)'
OTU_488	k__Fungi; p__NA; c__NA; o__Mucorales; f__Mucoraceae; g__Mucor; s__Mucor fragilis	Mucor fragilis	Saprotroph	Dung Saprotroph	NULL	Highly Probable	b'Bell A. 1983. Dung Fungi: An Illustrated Guide to Coprophilous Fungi in New Zealand. Victoria University Press, Wellington (ISBN: 978-0864730015)'
OTU_5	k__Fungi; p__NA; c__Sordariomycetes; o__Sordariales; f__Sordariaceae	Sordariaceae	Saprotroph	Dung Saprotroph-Plant Saprotroph	Microfungus	Probable	b'Cannon PF, Kirk PM. 2007. Fungal Families of the World. CAB International, Cambridge (ISBN: 978-0851998275)'
